# Supplementary material for: The coordinate actions of calcineurin and Hog1 mediate the stress response through multiple nodes of the cell cycle network
Source: PLoS Genet. 2020 Apr 28;16(4):e1008600. doi: 10.1371/journal.pgen.1008600 (PMC7209309; doi:10.1371/journal.pgen.1008600)
Supplement: S1 Data — (XLSX) [file pgen.1008600.s012.xlsx]

## Sheet: information
RNA seq data from CaCl2 time course experiments in crz1 cells
Each sheet inlcudes log2 fold change values for groups of genes presented in Figure 2 , Figure 3 and Supplemental Figure S3
Key
sheet name	figures	reference for gene list
all SBF MBF	2A, 2C	Ferrezuelo et al, Genome Biol 11, R67 (2010)
SBF & MBF	S3A	Ferrezuelo et al, Genome Biol 11, R67 (2010)
SBF only	S3B	Ferrezuelo et al, Genome Biol 11, R67 (2010)
MBF only	S3C	Ferrezuelo et al, Genome Biol 11, R67 (2010)
Hcm1	2A, 2F	Pramilla et al, Genes & Development 20, 2266–2278 (2006)
Fkh2_Ndd1	2A, 2E	Spellman et al, Mol Biol Cell 9, 3273–3297 (1998)
Mcm cluster	S3D-F	Spellman et al, Mol Biol Cell 9, 3273–3297 (1998)
all Ace2 Swi5	S3G-I	Hu et al, Nucleic Acids Res gkv670 (2015); Macisaac et al, BMC Bioinformatics 7, 113 (2006); Venters et al, Mol Cell 41, 480–492 (2011)
Ace2 & Swi5	S3J	Hu et al, Nucleic Acids Res gkv670 (2015); Macisaac et al, BMC Bioinformatics 7, 113 (2006); Venters et al, Mol Cell 41, 480–492 (2011)
Ace2 only	S3K	Hu et al, Nucleic Acids Res gkv670 (2015); Macisaac et al, BMC Bioinformatics 7, 113 (2006)
Swi5 only	S3L	Hu et al, Nucleic Acids Res gkv670 (2015); Macisaac et al, BMC Bioinformatics 7, 113 (2006); Venters et al, Mol Cell 41, 480–492 (2011)
Hog1	3C	Capaldi et al, Nat Genet 40, 1300–1306 (2008)

## Sheet: all SBF MBF
	ET-10	ET-20	ET-30	ET-45	ET-60	ET-90	FK506-10	FK506-20	FK506-30	FK506-45	FK506-60	FK506-90	hcm1-10	hcm1-20	hcm1-30	hcm1-45	hcm1-60	hcm1-90
YLR049C	-0.245494	-0.587056	-0.791377	-0.730988	-0.281002	-0.156915	-0.114275	-0.501487	-0.248484	0.196023	0.230031	0.0904351	-0.242264	-0.644044	-0.823765	-0.847388	-0.497001	0.060734
MSA2	-1.1845	-0.877672	-0.789862	-0.0826929	0.108055	0.612592	-0.498527	-0.00581404	0.565694	0.729743	0.476171	0.0404526	-0.895704	-0.89674	-0.400453	-0.0981255	0.353518	0.263729
DUN1	-0.457968	-1.01471	-0.66658	-0.212742	0.13483	-0.310209	-0.121812	-0.186249	0.420852	0.443527	0.282995	-0.167019	-0.463126	-0.865496	-0.735376	-0.264774	0.097853	-0.181327
SPH1	-1.2315	-1.48564	-1.48356	-0.602435	-0.0185449	-0.169665	-0.828914	-0.717171	0.191363	0.751644	0.571097	0.15549	-1.33514	-1.52981	-1.31731	-0.555638	0.0462419	-0.372946
CMR1	-0.60181	-0.929103	-0.769637	-0.595447	-0.338223	-0.332842	-0.428188	-0.61077	-0.201045	-0.0183473	0.0921533	-0.183224	-0.360693	-0.573714	-0.599675	-0.385499	-0.171596	-0.312958
SPC42	-0.469083	-0.672229	-0.768615	-0.436782	-0.288978	-0.421675	-0.598585	-0.484473	-0.170856	0.120685	0.105997	-0.204361	-0.47118	-0.616582	-0.641166	-0.377892	-0.305406	-0.506578
SPC110	-0.121638	-0.386821	-0.456421	-0.452938	-0.237216	-0.140939	-0.000263883	-0.367637	-0.0106304	0.0279404	0.104316	-0.0278972	-0.174639	-0.379257	-0.511403	-0.372233	-0.145736	-0.148376
RLF2	-0.716658	-0.985489	-0.692623	-0.334666	-0.128113	-0.0104246	-0.662436	-0.660891	-0.0639937	0.262224	0.191373	-0.123011	-0.711533	-0.954415	-1.02591	-0.594589	-0.362254	-0.512525
CLB5	-1.41941	-1.58681	-1.79303	-0.760256	-0.287572	-0.541625	-1.39207	-1.32957	-0.562949	0.0803369	-0.0157092	-0.360631	-1.27398	-1.47244	-1.36397	-0.840152	-0.19901	-0.223558
YPR174C	-1.01046	-1.59969	-1.39826	-0.82105	-0.326734	-0.218383	-0.791114	-0.839071	-0.272846	0.220304	0.168254	0.150425	-1.00455	-1.46188	-1.37885	-0.862611	-0.188841	-0.54302
STB1	-0.639627	-0.938213	-0.885363	-0.248253	-0.0860008	0.0413363	-0.71192	-0.894541	-0.424481	-0.0312685	-0.016205	-0.380246	-0.588916	-0.894733	-0.949912	-0.583342	-0.309284	-0.380928
ERV25	-0.20529	-0.128836	-0.14001	-0.125013	-0.0909953	0.15304	-0.265098	-0.116262	-0.0188148	0.0277536	0.0179943	-0.148537	-0.286459	-0.204555	-0.222334	-0.277163	-0.347488	-0.279152
YJL181W	-0.660539	-0.413053	-0.444799	-0.208025	-0.0965232	-0.41758	-0.391877	0.00312511	0.247004	0.465907	0.260739	-0.0584838	-0.353493	-0.199948	-0.0992947	0.00135508	0.153702	0.0149143
ELG1	-1.00387	-1.36423	-1.18913	-0.446428	-0.189408	-0.70492	-0.881636	-0.942707	-0.447417	0.0435565	-0.122556	-0.336085	-1.16945	-1.31376	-1.3201	-0.698085	-0.379558	-0.611432
MIF2	-0.455559	-0.773356	-0.715165	-0.232657	-0.278855	-0.282479	-0.650012	-0.58205	-0.152788	0.0984299	0.219461	0.0620352	-0.106509	-0.598429	-0.663237	-0.1416	-0.0200407	-0.130501
SMC5	-0.691571	-0.84922	-0.79629	-0.405006	-0.115206	-0.209764	-0.500868	-0.611369	-0.226209	0.269278	0.25388	0.137973	-0.639229	-0.79123	-0.677141	-0.293737	0.0475119	-0.0896944
RAD5	-0.489222	-0.886105	-0.820151	-0.624264	-0.465715	-0.46536	-0.394046	-0.847132	-0.251121	0.0979643	0.0903772	-0.269758	-0.374373	-0.952825	-0.807103	-0.476993	-0.378494	-0.387686
PMS1	-0.621269	-1.06215	-1.03308	-0.435135	-0.180538	-0.554282	-0.337023	-0.77832	-0.277221	0.219677	0.110649	-0.202135	-0.505961	-0.830767	-0.879126	-0.248122	0.0516028	-0.217472
ESC8	-0.901708	-1.21884	-1.22477	-0.310159	0.250559	0.113438	-0.766747	-1.04168	-0.007007	0.568707	0.501048	0.127428	-0.831684	-1.24972	-1.02784	-0.24359	0.281602	0.139946
SEN34	-1.21615	-1.60218	-1.62061	-0.661777	-0.425283	-0.642667	-1.24171	-1.34471	-0.717208	0.0409667	-0.0724715	-0.573061	-1.16695	-1.89353	-1.40552	-0.753607	-0.283112	-0.544154
SLK19	-0.600381	-1.34242	-1.26101	-0.705989	-0.520982	-0.697505	-0.484225	-0.896387	-0.404457	0.15979	-0.0409307	-0.182382	-0.507747	-1.1857	-1.14363	-0.590808	-0.140558	-0.303036
MRC1	-0.521762	-0.676552	-0.607354	-0.414165	-0.182685	-0.208967	-0.622498	-0.488181	-0.147637	0.248001	0.191075	-0.017022	-0.625158	-0.751004	-0.732833	-0.421348	-0.205421	-0.22759
TOF1	-0.662896	-1.14486	-1.04335	-0.441049	-0.158177	-0.458356	-0.472425	-0.893188	-0.21893	0.401784	0.373478	-0.0775851	-0.616093	-1.04603	-0.954104	-0.408505	0.0120252	-0.184423
RAD53	-0.630905	-0.805183	-0.918469	-0.543471	-0.185773	-0.409377	-0.777976	-0.826641	-0.160081	0.0934344	0.0819146	-0.203847	-0.533629	-0.779	-0.876827	-0.537668	-0.224451	-0.282686
ASF1	-0.789705	-0.522523	-0.465933	0.114668	0.0380572	0.247094	-0.751445	-0.528683	0.122611	0.233435	0.129114	-0.0706376	-0.957407	-0.751107	-0.605304	-0.194639	-0.00784501	0.0948369
CDC45	-1.2862	-1.82896	-1.53847	-0.779531	-0.300726	-0.676898	-1.18337	-1.25117	-0.359338	0.214167	0.00108291	-0.324688	-1.34227	-1.80272	-1.64963	-0.667101	-0.233794	-0.461217
YML133C	0.265244	-0.386338	-0.63584	-0.759592	-0.0655116	0.555023	0.0128926	-1.34422	-0.668768	-0.79848	-1.42932	0.183911	-0.739629	-2.87104	-1.12658	-0.696183	-0.47643	-0.370436
PDS5	-0.816366	-1.88174	-1.91762	-1.03041	-0.274611	-0.737176	-0.626675	-1.18757	-0.313152	0.501011	0.336228	-0.146124	-0.676668	-1.535	-1.56097	-0.60386	0.206211	-0.026473
MSH2	-0.163353	-0.173313	-0.261546	-0.213444	-0.188432	-0.686107	-0.108882	-0.125395	0.116348	0.170811	-0.00281282	-0.336756	-0.0100428	-0.0233972	-0.103008	-0.0547922	-0.0312996	-0.178611
RAD51	0.192424	0.0992335	0.0318174	-0.0430881	0.167329	0.168622	0.53276	0.245023	0.540902	0.595001	0.418434	0.0113266	0.21235	0.194427	0.199893	0.0747218	0.159974	-0.0328318
TUB4	-0.553909	-0.985184	-1.0155	-0.478309	-0.192289	-0.249235	-0.545172	-0.844758	-0.357808	0.156064	0.252296	0.0910289	-0.411994	-0.968808	-0.853391	-0.341549	-0.0458632	-0.131694
CTF4	-0.193766	-0.298077	-0.293651	-0.107479	0.0937113	-0.152293	-0.232746	-0.28642	0.0174961	0.272717	0.261436	-0.15779	-0.13812	-0.134429	-0.220787	-0.00981245	0.209892	0.107677
MKC7	-1.61598	-1.73043	-1.71868	-1.05902	-0.795647	-1.04441	-1.65721	-1.40216	-0.802774	-0.296587	-0.28474	-0.495355	-1.55869	-1.80671	-1.49912	-1.07491	-0.809397	-0.90253
POL3	-0.490292	-0.530241	-0.621076	-0.146415	0.100639	-0.245334	-0.490628	-0.511295	-0.368821	0.178496	0.148266	-0.177986	-0.523823	-0.59752	-0.616573	-0.242006	0.0917976	-0.179506
RNH202	-0.547604	-1.21054	-1.25878	-0.7118	-0.319725	-0.755393	-0.85247	-1.03458	-0.654146	-0.060705	0.062889	-0.054252	-0.584157	-1.11819	-1.25583	-0.723058	-0.493413	-0.41735
YIF1	-0.0358416	0.0479283	0.0920705	0.0153813	-0.00748138	-0.272842	0.0769823	0.0282881	0.0116364	0.129218	0.0458032	-0.0651472	0.0377158	0.133894	0.18219	0.247959	0.110349	-0.0636611
RKM1	-0.25768	-0.249518	-0.301683	-0.273815	-0.173403	-0.444191	-0.137772	-0.160323	-0.019478	0.145401	0.167849	-0.252788	-0.123613	-0.217297	-0.180779	-0.232197	-0.155622	-0.297288
YDL157C	-0.534943	-0.732036	-0.837187	-0.626744	-0.273774	0.0748118	-0.574977	-0.633695	-0.720434	-0.310895	-0.0544085	-0.211956	-0.537758	-0.79689	-1.06539	-0.914931	-0.68728	-0.576101
SMC3	-1.23678	-2.08669	-2.07672	-0.90891	-0.38353	-0.613366	-1.25841	-1.46754	-0.508741	0.255524	0.186958	-0.143428	-1.46115	-2.07786	-2.28516	-1.10379	-0.313909	-0.530671
MSH6	-0.770269	-1.3794	-1.77334	-1.0584	-0.386772	-0.679288	-0.741856	-1.38093	-0.738599	0.212515	0.201534	-0.233854	-0.929938	-1.49038	-1.85685	-1.11409	-0.369744	-0.49884
CDC9	-0.618823	-0.857672	-0.905839	-0.596547	-0.259079	-0.533166	-0.386049	-0.665956	-0.196348	0.190279	0.129975	-0.299334	-0.558263	-0.809804	-0.788656	-0.426363	-0.182996	-0.486427
BNI4	-0.150755	-0.281612	-0.297213	-0.102877	0.0990862	-0.0697785	-0.283588	-0.421991	-0.0733124	0.121489	0.163201	-0.231021	-0.120844	-0.264453	-0.277366	-0.0819777	0.110901	-0.037582
OGG1	-1.37924	-2.43587	-2.48316	-1.12148	-0.459211	-0.586226	-1.17879	-2.09661	-0.85356	0.0297736	0.188892	-0.45438	-1.59614	-2.52191	-2.79266	-1.43221	-0.669903	-0.904407
SPO16	-1.4717	-2.16996	-2.4457	-1.71839	-0.53467	-0.516606	-0.316371	-1.6848	0.0321216	0.945769	1.15556	0.614389	-1.50588	-2.04908	-2.43622	-1.46337	-0.449814	-0.506574
POL32	-0.624117	-0.837641	-0.777535	-0.644256	-0.282325	-0.469053	-0.794673	-0.670765	-0.412543	-0.0323376	-0.102757	-0.227492	-0.569582	-0.80892	-0.6596	-0.492673	-0.285536	-0.348234
CDC21	-0.14695	-0.530577	-0.762622	-0.448693	0.154727	0.133306	-0.303399	-0.340175	-0.167511	0.251731	0.156105	-0.314316	-0.141216	-0.374834	-0.654655	-0.389052	0.0502739	0.131545
DPB2	-1.53437	-2.10994	-2.21066	-1.37722	-0.45111	-0.913057	-1.13301	-1.5238	-0.673921	0.161572	0.08917	-0.240483	-1.51119	-2.29683	-2.33756	-1.39124	-0.828124	-0.93842
NSE4	-0.733958	-0.911048	-0.879226	-0.660939	-0.517849	-0.350668	-0.550075	-0.966482	-0.445963	0.145717	0.0717341	-0.11299	-0.326068	-0.621937	-0.803437	-0.243985	0.0297984	0.00728117
SHO1	-1.16463	-1.47075	-1.40761	-0.796662	-0.498432	-0.748671	-1.05492	-1.00569	-0.581873	-0.061319	-0.0317442	-0.282376	-1.12587	-1.41762	-1.22365	-0.714876	-0.560102	-0.692241
RFA1	0.0912966	0.315916	0.305442	0.228151	0.100675	-0.175244	-0.0234154	0.179042	0.271217	0.185866	-0.00213179	-0.374602	0.0690959	0.34045	0.315386	0.189018	-0.0185601	-0.140459
SMC1	-0.242005	-0.668295	-0.740658	-0.60838	-0.376205	-0.454744	-0.243334	-0.535917	-0.135729	0.167874	0.181257	-0.154124	-0.42541	-0.701479	-0.814934	-0.582735	-0.401629	-0.421408
SLD2	-0.481543	-0.482999	-0.686269	-0.504688	-0.213984	-0.116669	-0.464662	-0.493504	-0.205623	0.273512	0.198889	-0.160666	-0.34172	-0.556396	-0.727269	-0.50224	-0.342904	-0.274551
PRI2	-0.582577	-0.777515	-0.800702	-0.356152	0.0417135	-0.236882	-0.402363	-0.553231	-0.0811563	0.498	0.337665	-0.108898	-0.58369	-0.871365	-1.00615	-0.374064	-0.0125984	-0.147879
ZDS2	-0.83632	-1.45546	-1.34366	-0.433932	0.0486618	-0.102229	-0.644299	-0.92027	-0.153871	0.339482	0.451083	0.152946	-0.788575	-1.58771	-1.14806	-0.402412	0.0348568	-0.160223
BIM1	-0.14721	-0.360464	-0.446179	-0.674674	-0.533803	-0.325913	-0.276944	-0.564557	-0.401799	-0.296327	-0.332993	-0.335002	-0.130252	-0.388345	-0.515184	-0.535646	-0.501607	-0.402985
IRR1	-0.433318	-0.785744	-0.847766	-0.435211	0.0158819	-0.305042	-0.34995	-0.733144	-0.0641785	0.334017	0.315228	-0.167748	-0.312054	-0.692382	-0.76316	-0.250624	0.157136	0.0193248
GRX6	0.540234	0.74062	0.611764	0.458504	0.334437	0.256895	0.525052	0.446938	0.167171	0.125795	0.114324	-0.0149287	0.486429	0.751376	0.581257	0.432225	0.383776	0.408054
ASF2	0.507716	0.362638	0.109488	-0.0672194	-0.0455981	0.361211	0.628387	0.256975	0.163605	0.271966	0.316849	0.310836	0.468221	0.467328	0.0810001	-0.1177	0.0452804	0.21372
RFA2	-0.0218163	-0.160346	-0.233306	0.116623	0.289581	0.0981722	0.0260429	-0.190602	-0.0365465	0.405934	0.247911	-0.0233816	-0.200958	-0.294539	-0.334945	-0.047394	0.0592437	-0.225194
ERP3	0.266654	0.534103	0.349597	0.158388	0.246509	0.136975	0.404247	0.37716	0.378617	0.32754	0.190568	0.0693779	0.401511	0.711853	0.44967	0.183471	0.278628	0.144716
ERP5	0.118188	0.292677	0.143445	0.159141	0.186561	0.136404	0.112331	0.115047	0.152626	0.0516619	0.0289635	-0.177041	0.241795	0.461221	0.330167	0.0992521	0.128827	0.150308
POL12	-1.78865	-2.26513	-1.88187	-0.754855	-0.223832	-0.52704	-1.57985	-1.32967	-0.345936	0.24849	0.156172	-0.215159	-1.60128	-2.01415	-1.84943	-0.616787	-0.179557	-0.376625
YOL019W	-0.38223	-0.273705	-0.13158	0.0548937	0.384126	0.433897	-0.465151	0.124711	0.379178	0.672082	0.69667	0.503236	-0.313879	-0.184368	-0.1017	0.180576	0.366824	0.59004
HO	-3.40083	-4.70168	-3.37685	-1.59907	-1.10088	-0.734835	-2.68322	-2.69864	-0.627486	-0.0800002	0.035619	0.131453	-2.96425	-4.31058	-3.07274	-1.53235	-1.028	-0.692151
CSI2	-0.253799	0.0347002	-0.105278	0.316442	0.507669	-0.181203	-0.707111	0.0273434	0.366637	0.655295	0.370128	-0.170808	-0.252734	0.0759454	-0.00308714	0.340214	0.327812	-0.117615
SVS1	-0.884023	-0.817106	-0.394421	0.380791	0.783341	0.51396	-0.862024	-0.675743	0.252889	0.767253	0.648978	0.181246	-1.02001	-1.01405	-0.379419	0.405975	0.642704	0.208509
PCL2	-0.860796	-1.03557	-0.809007	-0.231186	0.119972	-0.173766	-1.00851	-0.800186	-0.146826	0.185074	0.12807	-0.281001	-1.04163	-1.02183	-0.783909	-0.222406	-0.00702627	-0.034032
CLN2	-0.551641	-0.443698	-0.271776	0.446331	0.673038	0.334071	-0.822091	-0.316944	0.41452	0.740866	0.5252	0.0107218	-0.482021	-0.439366	-0.167708	0.573787	0.627748	0.317442
YPS3	-0.813441	-1.22772	-0.602757	0.756446	1.35884	0.798109	-0.93512	-0.823059	0.635047	1.42569	1.17571	0.55988	-1.01572	-1.53758	-0.904982	0.683268	1.03573	0.648773
PSA1	-1.26137	-1.66254	-1.42788	-0.926265	-0.512198	-0.414516	-0.920985	-0.899614	-0.284024	0.108162	0.0772045	-0.0741141	-1.24407	-1.58169	-1.32103	-0.841247	-0.528791	-0.423814
TOS6	-0.857718	-0.672602	-0.4237	0.44196	1.0918	0.582661	-0.888408	-0.716982	0.531689	1.23413	1.09093	0.470617	-1.22446	-1.11629	-0.642874	0.118907	0.724758	0.25162
KCH1	-0.698948	-0.830672	-0.682901	-0.324799	-0.116988	-0.725385	-0.701967	-0.4269	-0.0509271	0.17828	-0.0227731	-0.297269	-0.623621	-0.596127	-0.57958	-0.134619	0.0395817	-0.182998
MSB2	-1.08942	-1.00459	-0.864383	-0.406963	-0.131078	0.0652968	-0.761733	-0.501376	-0.0909573	0.060364	0.324113	0.461785	-1.03583	-1.07253	-0.755554	-0.282265	-0.0353066	0.00427796
PRY2	-0.801003	-0.415956	-0.173993	0.637721	1.00428	0.828665	-0.880375	-0.429799	0.349042	0.960861	0.847081	0.333267	-0.825329	-0.4346	-0.131416	0.608724	0.815809	0.413391
SVL3	-1.02517	-0.945316	-0.738032	-0.57341	-0.443109	-0.474727	-0.928378	-0.484397	-0.16626	-0.082156	-0.0969518	-0.313938	-0.885763	-0.91753	-0.690202	-0.525179	-0.451027	-0.529654
HTA2	-0.514266	-0.639262	-1.3106	-1.84223	-1.3404	-0.495622	-0.509095	-0.585092	-1.09679	-1.00083	-0.10795	0.0747141	-0.425947	-0.685948	-1.43301	-2.20097	-1.63759	-0.999196
HTA1	-0.606259	-0.954321	-1.42911	-1.53312	-0.9554	-0.115239	-0.734942	-0.864261	-1.1448	-0.521872	0.24664	0.359268	-0.646623	-1.07643	-1.58712	-1.75777	-1.25501	-0.732529
GAS1	-0.904243	-1.33474	-1.36975	-0.753947	-0.295708	-0.44789	-0.795202	-0.942726	-0.522559	0.00967824	0.0615409	-0.187914	-0.946034	-1.38094	-1.32843	-0.709759	-0.332448	-0.388858
SRL1	-0.28931	-0.510564	-0.75697	-0.482939	-0.163608	0.380864	-0.231235	-0.62201	-0.726798	-0.335734	-0.162198	-0.337473	-0.288785	-0.52458	-0.754018	-0.452186	-0.0391429	-0.0535703
PMI40	-0.102303	-0.0251347	-0.144547	-0.0954177	0.119565	0.131159	-0.111109	-0.0495346	0.00929998	0.248762	0.239235	-0.243233	-0.17045	-0.141975	-0.212302	-0.168369	0.0306763	0.0698931
HHO1	-0.297491	-0.160905	-0.146255	-0.185643	0.0494753	0.454638	-0.13824	-0.0109854	0.198403	0.359633	0.331449	0.0147441	-0.269811	0.0170471	0.0183427	0.0112567	-0.0173869	-0.0151141
HTB2	-0.327735	-0.919094	-1.6221	-2.00136	-1.15861	-0.409405	-0.502725	-0.870973	-1.42879	-0.749833	0.120247	0.280454	-0.332492	-0.96291	-1.87139	-2.22121	-1.40957	-0.675206
SPC29	-0.489578	-1.02358	-0.712111	-0.399358	-0.172872	-0.0159951	-0.226934	-0.604854	-0.0205589	0.285866	0.215189	-0.217104	-0.403053	-1.25721	-0.983669	-0.541884	-0.236997	-0.438587
BBP1	-0.711459	-1.1173	-0.817062	-0.50922	-0.296799	-0.326818	-0.877937	-0.7359	-0.26017	0.00590015	-0.0640024	-0.244932	-0.752827	-0.703607	-0.711363	-0.448651	-0.0955913	-0.23429
SPC105	0.472664	0.313733	0.343605	-0.000174995	-0.142217	-0.231094	0.538319	0.364797	0.366252	0.147132	0.0662907	0.11078	0.46314	0.446272	0.445838	0.194827	0.112744	0.0815519
NRM1	-3.37147	-2.81052	-2.37077	-1.14237	-0.506076	-0.283776	-2.22957	-1.40819	-0.23788	0.498016	0.671072	0.530241	-3.20822	-2.73816	-2.06326	-1.20388	-0.742908	-0.72169
VRG4	-1.08442	-1.28376	-1.33088	-0.793687	-0.47037	-0.603704	-0.84387	-0.984531	-0.571801	-0.00977511	0.0548777	-0.278978	-0.946713	-1.26087	-1.10508	-0.652221	-0.241053	-0.239146
HHF1	-0.430372	-1.15326	-1.80285	-2.05431	-1.21747	-0.0939326	-0.575034	-0.872086	-1.62973	-0.715692	0.29389	0.38202	-0.505886	-1.20118	-1.99384	-2.44796	-1.6996	-0.822575
HTB1	-0.391962	-0.795298	-0.880945	-0.982377	-0.758493	-0.219283	-0.490332	-0.614679	-0.954241	-0.455035	0.155964	0.273109	-0.410656	-0.895615	-1.14874	-1.35428	-1.14758	-0.744345
TOS4	-1.04567	-1.58036	-1.88099	-1.10337	-0.175608	-0.642314	-1.05323	-1.355	-0.459226	0.408169	0.287557	-0.39175	-1.22309	-1.62272	-1.74941	-1.08861	-0.299158	-0.604344
WSC2	-0.291043	-0.30153	-0.586533	-0.434133	-0.134552	-0.00777685	-0.369095	-0.563215	-0.242895	0.0320246	0.206525	0.0966959	-0.450404	-0.35722	-0.432636	-0.306886	-0.234427	-0.259158
STU2	-0.540818	-1.32889	-1.21521	-0.856561	-0.433522	-0.261584	-0.213397	-0.360797	0.103565	0.170718	0.249743	0.224827	-0.319446	-0.734456	-0.813197	-0.418631	-0.0855289	-0.0205525
NDD1	-0.33349	-0.646834	-0.709309	-0.50222	-0.228388	-0.0424523	-0.0157997	-0.193998	-0.0214218	0.183336	0.3304	0.209203	-0.0878446	-0.444312	-0.466835	-0.337821	-0.228494	-0.0489317
HHT2	-0.0322224	-0.106698	-0.367899	-0.790865	-0.634569	-0.285147	-0.202511	-0.252512	-0.585768	-0.518658	0.0679286	0.175577	-0.0726763	-0.254621	-0.693363	-1.19363	-1.027	-0.687561
ALK2	-1.82986	-2.785	-2.2049	-1.14736	-0.58413	-0.747269	-1.43972	-1.5926	-0.868232	0.03776	0.019975	-0.182887	-1.47115	-2.50111	-2.26302	-0.993701	-0.52057	-0.500649
YHR173C	1.51819	1.64918	-0.217899	0.927508	1.1812	2.51744	1.53958	1.25065	-0.271567	-1.87151	0.331797	1.21605	1.00702	-0.406742	-0.838548	-0.862605	-0.854981	-0.22329
HTZ1	-0.231643	-0.464888	-0.600703	-0.612534	-0.371874	0.0356631	-0.0839938	-0.347632	-0.21601	-0.092984	0.0740885	0.144589	0.0198331	-0.28553	-0.45894	-0.623139	-0.432969	-0.279303
PGM1	-0.130232	-0.141947	-0.43726	-0.638445	-0.666509	-0.634953	-0.223498	-0.293803	-0.430802	-0.518697	-0.384077	-0.37881	-0.169218	-0.19675	-0.359649	-0.657139	-0.644232	-0.591248
PXL1	-0.18559	-0.36728	-0.512012	-0.624596	-0.368373	-0.361296	0.0849744	-0.0998103	-0.0444607	-0.00298586	-0.0194637	-0.265691	-0.00578213	-0.146441	-0.352706	-0.321006	-0.315328	-0.428918
YBR071W	-1.08896	-1.15312	-0.986745	-0.309935	0.140184	0.254005	-0.906799	-0.51618	0.209234	0.670572	0.500985	0.156809	-1.02992	-1.28814	-1.16251	-0.467839	-0.0453993	-0.0222468
CLN1	-0.956419	-0.682198	-0.532108	0.048355	0.381517	0.176459	-0.679389	-0.180622	0.444049	0.710237	0.657415	0.277973	-0.827451	-0.689559	-0.423473	0.212662	0.389379	0.318678
EXG1	-1.5053	-0.938758	-0.425322	0.146046	0.536927	0.716028	-1.20781	0.0973774	0.634687	0.937968	1.06444	1.00374	-1.52554	-0.981241	-0.393661	0.218231	0.543761	0.728418
YOX1	-0.718182	-0.902469	-0.442579	0.509057	0.733319	0.549281	-0.386476	-0.230399	0.611438	0.785204	0.558445	0.129939	-0.733389	-1.03733	-0.388778	0.362105	0.423562	0.13423
CRH1	-1.24278	-1.13434	-0.891423	-0.0399894	0.475657	0.448721	-0.917333	-0.385285	0.405407	0.94951	0.816325	0.382869	-1.31772	-1.29507	-0.974812	-0.123048	0.307309	0.281797
RNR1	-2.711	-2.96073	-2.39228	-0.855828	0.19004	-0.341761	-2.36657	-1.7541	-0.108291	0.714613	0.514522	-0.106208	-2.60609	-2.98021	-2.24299	-0.677593	0.280592	-0.175639
AXL2	-0.636059	0.109962	0.118008	0.399643	0.547516	0.23488	-0.476914	-0.018595	0.630656	0.863183	0.741475	0.128899	-0.600618	0.019547	0.206952	0.471706	0.542024	0.18566
HSL1	-0.596404	-0.442933	-0.533062	-0.208511	0.176612	-0.195527	-0.52562	-0.126325	0.248135	0.436707	0.370803	-0.126898	-0.479539	-0.335179	-0.290382	0.0680415	0.296742	-0.0460616
GIC2	-0.396166	-0.673638	-1.42972	-0.655148	-0.0177307	0.165089	-0.565941	-0.766103	-0.439299	0.158065	0.326597	0.179604	-0.403544	-0.660388	-1.35596	-0.620804	-0.0851988	-0.0985103
SKG6	-2.6073	-2.97231	-2.2428	-0.933086	-0.331893	-0.840523	-2.11733	-1.76659	-0.545578	0.252114	0.0922241	-0.35892	-2.50128	-2.88154	-2.28169	-0.875761	-0.39697	-0.582221
SPT21	-1.57581	-1.42444	-1.64311	-0.960205	-0.418685	-0.684308	-1.34931	-1.05847	-0.424175	0.111899	-0.0316234	-0.369478	-1.37023	-1.20337	-1.24559	-0.643927	-0.371195	-0.508809
PDS1	-0.0814351	-0.602368	-0.587993	-0.485804	-0.0812928	-0.0668306	0.0224664	-0.35016	0.0743812	0.127716	0.167094	0.0961275	0.0577538	-0.141483	-0.271471	-0.345779	-0.099305	-0.144787
POL30	-1.51367	-1.84035	-1.70853	-0.774097	-0.0751661	-0.524194	-1.54512	-1.40414	-0.386437	0.396472	0.132753	-0.400464	-1.73529	-1.89755	-1.82739	-0.908281	-0.351697	-0.641749
GIN4	-1.02422	-0.944682	-0.826729	-0.232016	0.0324443	-0.444345	-1.13283	-0.505399	0.157131	0.402587	0.220855	-0.184415	-1.09012	-0.84958	-0.61192	-0.166006	0.0344896	-0.339081
MNN1	-2.83313	-2.0977	-1.84953	-0.83137	-0.220793	-0.497471	-2.9227	-1.20243	-0.201133	0.642812	0.75703	0.407679	-2.89397	-2.16864	-1.91394	-0.956677	-0.424033	-0.514372
ACM1	-1.32822	-1.66912	-1.4966	-0.531209	-0.0917389	-0.0687996	-0.994233	-0.778618	0.237219	0.707435	0.400214	0.0904713	-1.63819	-1.70663	-1.40602	-0.805963	-0.390669	-0.636607
HHF2	-0.23223	-0.604146	-1.27631	-1.62577	-1.17047	-0.480929	-0.386925	-0.667263	-1.15224	-0.746764	-0.0432516	0.0617857	-0.33498	-0.747474	-1.43883	-1.94599	-1.39482	-1.00279
HCM1	-0.470592	-0.0866842	-0.112923	0.0910108	0.420498	0.593522	-0.246519	0.37898	0.501184	0.681483	0.77327	0.331195	-0.600277	-0.0357018	0.0291982	0.207714	0.450145	0.347208
MCD1	-1.68279	-1.82309	-1.62568	-0.549726	-0.00123828	-0.250804	-1.41962	-0.980819	-0.00885005	0.493531	0.265985	-0.212143	-1.64302	-1.74162	-1.55761	-0.631934	0.13221	-0.305941
CBF2	-2.23834	-2.66498	-2.15871	-1.16877	-0.582831	-0.63472	-1.38307	-1.12454	-0.362553	0.139359	0.236334	0.00453545	-1.86	-2.18252	-1.84971	-0.855083	-0.532094	-0.632164
SWE1	-0.473975	-0.442346	-0.60458	-0.280488	-0.0270335	-0.260417	-0.326009	-0.281194	0.0338605	0.33415	0.28014	-0.298286	-0.429653	-0.303451	-0.373643	-0.205003	-0.116552	-0.284737
POL1	-1.30911	-2.12173	-2.3979	-1.14765	-0.347101	-0.715367	-1.01249	-1.62451	-0.566913	0.41469	0.367467	-0.106924	-1.17835	-2.05407	-2.15224	-1.08118	-0.288517	-0.443167
SUR2	-0.890759	-1.6187	-1.54958	-0.840037	-0.2662	-0.425454	-0.662125	-1.19549	-0.671926	0.195568	0.294465	-0.0114998	-0.922165	-1.72647	-1.60181	-1.07559	-0.547395	-0.534361
RAD27	-0.840681	-1.68458	-1.61824	-0.80031	-0.195571	-0.328744	-1.05262	-1.445	-0.601176	0.187086	0.00678208	-0.141971	-1.1707	-1.84357	-1.85813	-0.817267	-0.34544	-0.53656
RTT107	-1.37709	-2.91126	-2.79312	-1.32645	-0.429989	-0.8594	-0.902825	-1.75797	-0.5232	0.522442	0.535209	0.103303	-1.177	-2.56662	-2.24304	-0.860413	-0.147883	-0.351463
YMR144W	-1.10891	-1.67471	-1.32024	-0.44816	-0.00139585	-0.128035	-0.482991	-0.562015	0.195664	0.496355	0.458431	0.285766	-0.966419	-1.46874	-1.14963	-0.308156	0.0987707	-0.162428
SCW10	-1.16339	-1.61354	-1.52384	-0.623717	0.100126	-0.154552	-1.11663	-1.42222	-0.641655	0.320738	0.359609	-0.0077019	-1.1823	-1.55287	-1.47282	-0.584322	-0.0330062	-0.256242
SMC6	-0.463517	-0.863286	-1.03751	-0.505583	-0.206895	-0.121544	-0.112915	-0.410702	-0.0847897	0.393501	0.529728	0.327029	-0.395948	-0.858501	-1.07948	-0.43648	0.0865717	-0.189985
PDR16	-0.801916	-0.430764	-0.438914	-0.325017	-0.289826	-0.408407	-0.991129	-0.520613	-0.479802	-0.393793	-0.411912	-0.558885	-0.867158	-0.45258	-0.599933	-0.443157	-0.538369	-0.585672
RSR1	-0.452115	-0.990634	-0.946761	-0.582382	-0.310361	-0.865043	-0.483608	-0.51387	-0.321745	0.0269209	-4.46497e-05	-0.370436	-0.688374	-1.03349	-1.18573	-0.690565	-0.585373	-0.758682
CLB6	-2.37121	-2.6724	-2.37119	-0.924466	-0.43554	-1.12941	-1.64136	-1.2653	0.132904	0.629919	0.103196	-0.367463	-1.98871	-2.58532	-1.90926	-0.631209	-0.0205074	-0.486601
RFA3	-0.258287	-0.321229	-0.295769	-0.328257	-0.0776089	-0.365361	-0.411396	-0.437083	-0.268693	-0.0263488	-0.0495363	-0.305546	-0.370218	-0.491934	-0.640942	-0.571651	-0.280617	-0.57518
YOR114W	-0.263659	-0.687562	-1.17961	-0.413129	0.139058	-0.265726	-0.237676	-0.771798	-0.185169	0.603431	0.783281	0.279027	-0.354293	-0.646742	-0.836376	-0.52324	0.0127563	0.240781
ALG14	-0.419378	-0.844494	-0.969569	-0.634631	-0.0580504	-0.229122	-0.246847	-0.590197	-0.136014	0.276547	0.336624	-0.0260169	-0.681709	-1.0173	-1.26543	-0.908935	-0.268835	-0.386912
OCH1	-0.0997871	0.0107975	0.155124	0.369662	0.455989	0.61133	-0.0264087	0.00563874	0.177277	0.344569	0.292692	0.184425	0.00633501	0.0731005	0.244148	0.490852	0.591088	0.690488

## Sheet: SBF & MBF
	ET-10	ET-20	ET-30	ET-45	ET-60	ET-90	FK506-10	FK506-20	FK506-30	FK506-45	FK506-60	FK506-90	hcm1-10	hcm1-20	hcm1-30	hcm1-45	hcm1-60	hcm1-90
YBR071W	-1.08896	-1.15312	-0.986745	-0.309935	0.140184	0.254005	-0.906799	-0.51618	0.209234	0.670572	0.500985	0.156809	-1.02992	-1.28814	-1.16251	-0.467839	-0.0453993	-0.0222468
CLN1	-0.956419	-0.682198	-0.532108	0.048355	0.381517	0.176459	-0.679389	-0.180622	0.444049	0.710237	0.657415	0.277973	-0.827451	-0.689559	-0.423473	0.212662	0.389379	0.318678
EXG1	-1.5053	-0.938758	-0.425322	0.146046	0.536927	0.716028	-1.20781	0.0973774	0.634687	0.937968	1.06444	1.00374	-1.52554	-0.981241	-0.393661	0.218231	0.543761	0.728418
YOX1	-0.718182	-0.902469	-0.442579	0.509057	0.733319	0.549281	-0.386476	-0.230399	0.611438	0.785204	0.558445	0.129939	-0.733389	-1.03733	-0.388778	0.362105	0.423562	0.13423
CRH1	-1.24278	-1.13434	-0.891423	-0.0399894	0.475657	0.448721	-0.917333	-0.385285	0.405407	0.94951	0.816325	0.382869	-1.31772	-1.29507	-0.974812	-0.123048	0.307309	0.281797
RNR1	-2.711	-2.96073	-2.39228	-0.855828	0.19004	-0.341761	-2.36657	-1.7541	-0.108291	0.714613	0.514522	-0.106208	-2.60609	-2.98021	-2.24299	-0.677593	0.280592	-0.175639
AXL2	-0.636059	0.109962	0.118008	0.399643	0.547516	0.23488	-0.476914	-0.018595	0.630656	0.863183	0.741475	0.128899	-0.600618	0.019547	0.206952	0.471706	0.542024	0.18566
HSL1	-0.596404	-0.442933	-0.533062	-0.208511	0.176612	-0.195527	-0.52562	-0.126325	0.248135	0.436707	0.370803	-0.126898	-0.479539	-0.335179	-0.290382	0.0680415	0.296742	-0.0460616
GIC2	-0.396166	-0.673638	-1.42972	-0.655148	-0.0177307	0.165089	-0.565941	-0.766103	-0.439299	0.158065	0.326597	0.179604	-0.403544	-0.660388	-1.35596	-0.620804	-0.0851988	-0.0985103
SKG6	-2.6073	-2.97231	-2.2428	-0.933086	-0.331893	-0.840523	-2.11733	-1.76659	-0.545578	0.252114	0.0922241	-0.35892	-2.50128	-2.88154	-2.28169	-0.875761	-0.39697	-0.582221
SPT21	-1.57581	-1.42444	-1.64311	-0.960205	-0.418685	-0.684308	-1.34931	-1.05847	-0.424175	0.111899	-0.0316234	-0.369478	-1.37023	-1.20337	-1.24559	-0.643927	-0.371195	-0.508809
PDS1	-0.0814351	-0.602368	-0.587993	-0.485804	-0.0812928	-0.0668306	0.0224664	-0.35016	0.0743812	0.127716	0.167094	0.0961275	0.0577538	-0.141483	-0.271471	-0.345779	-0.099305	-0.144787
POL30	-1.51367	-1.84035	-1.70853	-0.774097	-0.0751661	-0.524194	-1.54512	-1.40414	-0.386437	0.396472	0.132753	-0.400464	-1.73529	-1.89755	-1.82739	-0.908281	-0.351697	-0.641749
GIN4	-1.02422	-0.944682	-0.826729	-0.232016	0.0324443	-0.444345	-1.13283	-0.505399	0.157131	0.402587	0.220855	-0.184415	-1.09012	-0.84958	-0.61192	-0.166006	0.0344896	-0.339081
MNN1	-2.83313	-2.0977	-1.84953	-0.83137	-0.220793	-0.497471	-2.9227	-1.20243	-0.201133	0.642812	0.75703	0.407679	-2.89397	-2.16864	-1.91394	-0.956677	-0.424033	-0.514372
ACM1	-1.32822	-1.66912	-1.4966	-0.531209	-0.0917389	-0.0687996	-0.994233	-0.778618	0.237219	0.707435	0.400214	0.0904713	-1.63819	-1.70663	-1.40602	-0.805963	-0.390669	-0.636607
HHF2	-0.23223	-0.604146	-1.27631	-1.62577	-1.17047	-0.480929	-0.386925	-0.667263	-1.15224	-0.746764	-0.0432516	0.0617857	-0.33498	-0.747474	-1.43883	-1.94599	-1.39482	-1.00279
HCM1	-0.470592	-0.0866842	-0.112923	0.0910108	0.420498	0.593522	-0.246519	0.37898	0.501184	0.681483	0.77327	0.331195	-0.600277	-0.0357018	0.0291982	0.207714	0.450145	0.347208
MCD1	-1.68279	-1.82309	-1.62568	-0.549726	-0.00123828	-0.250804	-1.41962	-0.980819	-0.00885005	0.493531	0.265985	-0.212143	-1.64302	-1.74162	-1.55761	-0.631934	0.13221	-0.305941
CBF2	-2.23834	-2.66498	-2.15871	-1.16877	-0.582831	-0.63472	-1.38307	-1.12454	-0.362553	0.139359	0.236334	0.00453545	-1.86	-2.18252	-1.84971	-0.855083	-0.532094	-0.632164
SWE1	-0.473975	-0.442346	-0.60458	-0.280488	-0.0270335	-0.260417	-0.326009	-0.281194	0.0338605	0.33415	0.28014	-0.298286	-0.429653	-0.303451	-0.373643	-0.205003	-0.116552	-0.284737
POL1	-1.30911	-2.12173	-2.3979	-1.14765	-0.347101	-0.715367	-1.01249	-1.62451	-0.566913	0.41469	0.367467	-0.106924	-1.17835	-2.05407	-2.15224	-1.08118	-0.288517	-0.443167
SUR2	-0.890759	-1.6187	-1.54958	-0.840037	-0.2662	-0.425454	-0.662125	-1.19549	-0.671926	0.195568	0.294465	-0.0114998	-0.922165	-1.72647	-1.60181	-1.07559	-0.547395	-0.534361
RAD27	-0.840681	-1.68458	-1.61824	-0.80031	-0.195571	-0.328744	-1.05262	-1.445	-0.601176	0.187086	0.00678208	-0.141971	-1.1707	-1.84357	-1.85813	-0.817267	-0.34544	-0.53656
RTT107	-1.37709	-2.91126	-2.79312	-1.32645	-0.429989	-0.8594	-0.902825	-1.75797	-0.5232	0.522442	0.535209	0.103303	-1.177	-2.56662	-2.24304	-0.860413	-0.147883	-0.351463
YMR144W	-1.10891	-1.67471	-1.32024	-0.44816	-0.00139585	-0.128035	-0.482991	-0.562015	0.195664	0.496355	0.458431	0.285766	-0.966419	-1.46874	-1.14963	-0.308156	0.0987707	-0.162428
SCW10	-1.16339	-1.61354	-1.52384	-0.623717	0.100126	-0.154552	-1.11663	-1.42222	-0.641655	0.320738	0.359609	-0.0077019	-1.1823	-1.55287	-1.47282	-0.584322	-0.0330062	-0.256242
SMC6	-0.463517	-0.863286	-1.03751	-0.505583	-0.206895	-0.121544	-0.112915	-0.410702	-0.0847897	0.393501	0.529728	0.327029	-0.395948	-0.858501	-1.07948	-0.43648	0.0865717	-0.189985
PDR16	-0.801916	-0.430764	-0.438914	-0.325017	-0.289826	-0.408407	-0.991129	-0.520613	-0.479802	-0.393793	-0.411912	-0.558885	-0.867158	-0.45258	-0.599933	-0.443157	-0.538369	-0.585672
RSR1	-0.452115	-0.990634	-0.946761	-0.582382	-0.310361	-0.865043	-0.483608	-0.51387	-0.321745	0.0269209	-4.46497e-05	-0.370436	-0.688374	-1.03349	-1.18573	-0.690565	-0.585373	-0.758682
CLB6	-2.37121	-2.6724	-2.37119	-0.924466	-0.43554	-1.12941	-1.64136	-1.2653	0.132904	0.629919	0.103196	-0.367463	-1.98871	-2.58532	-1.90926	-0.631209	-0.0205074	-0.486601
RFA3	-0.258287	-0.321229	-0.295769	-0.328257	-0.0776089	-0.365361	-0.411396	-0.437083	-0.268693	-0.0263488	-0.0495363	-0.305546	-0.370218	-0.491934	-0.640942	-0.571651	-0.280617	-0.57518
YOR114W	-0.263659	-0.687562	-1.17961	-0.413129	0.139058	-0.265726	-0.237676	-0.771798	-0.185169	0.603431	0.783281	0.279027	-0.354293	-0.646742	-0.836376	-0.52324	0.0127563	0.240781
ALG14	-0.419378	-0.844494	-0.969569	-0.634631	-0.0580504	-0.229122	-0.246847	-0.590197	-0.136014	0.276547	0.336624	-0.0260169	-0.681709	-1.0173	-1.26543	-0.908935	-0.268835	-0.386912
OCH1	-0.0997871	0.0107975	0.155124	0.369662	0.455989	0.61133	-0.0264087	0.00563874	0.177277	0.344569	0.292692	0.184425	0.00633501	0.0731005	0.244148	0.490852	0.591088	0.690488

## Sheet: SBF only
	ET-10	ET-20	ET-30	ET-45	ET-60	ET-90	FK506-10	FK506-20	FK506-30	FK506-45	FK506-60	FK506-90	hcm1-10	hcm1-20	hcm1-30	hcm1-45	hcm1-60	hcm1-90
YOL019W	-0.38223	-0.273705	-0.13158	0.0548937	0.384126	0.433897	-0.465151	0.124711	0.379178	0.672082	0.69667	0.503236	-0.313879	-0.184368	-0.1017	0.180576	0.366824	0.59004
HO	-3.40083	-4.70168	-3.37685	-1.59907	-1.10088	-0.734835	-2.68322	-2.69864	-0.627486	-0.0800002	0.035619	0.131453	-2.96425	-4.31058	-3.07274	-1.53235	-1.028	-0.692151
CSI2	-0.253799	0.0347002	-0.105278	0.316442	0.507669	-0.181203	-0.707111	0.0273434	0.366637	0.655295	0.370128	-0.170808	-0.252734	0.0759454	-0.00308714	0.340214	0.327812	-0.117615
SVS1	-0.884023	-0.817106	-0.394421	0.380791	0.783341	0.51396	-0.862024	-0.675743	0.252889	0.767253	0.648978	0.181246	-1.02001	-1.01405	-0.379419	0.405975	0.642704	0.208509
PCL2	-0.860796	-1.03557	-0.809007	-0.231186	0.119972	-0.173766	-1.00851	-0.800186	-0.146826	0.185074	0.12807	-0.281001	-1.04163	-1.02183	-0.783909	-0.222406	-0.00702627	-0.034032
CLN2	-0.551641	-0.443698	-0.271776	0.446331	0.673038	0.334071	-0.822091	-0.316944	0.41452	0.740866	0.5252	0.0107218	-0.482021	-0.439366	-0.167708	0.573787	0.627748	0.317442
YPS3	-0.813441	-1.22772	-0.602757	0.756446	1.35884	0.798109	-0.93512	-0.823059	0.635047	1.42569	1.17571	0.55988	-1.01572	-1.53758	-0.904982	0.683268	1.03573	0.648773
PSA1	-1.26137	-1.66254	-1.42788	-0.926265	-0.512198	-0.414516	-0.920985	-0.899614	-0.284024	0.108162	0.0772045	-0.0741141	-1.24407	-1.58169	-1.32103	-0.841247	-0.528791	-0.423814
TOS6	-0.857718	-0.672602	-0.4237	0.44196	1.0918	0.582661	-0.888408	-0.716982	0.531689	1.23413	1.09093	0.470617	-1.22446	-1.11629	-0.642874	0.118907	0.724758	0.25162
KCH1	-0.698948	-0.830672	-0.682901	-0.324799	-0.116988	-0.725385	-0.701967	-0.4269	-0.0509271	0.17828	-0.0227731	-0.297269	-0.623621	-0.596127	-0.57958	-0.134619	0.0395817	-0.182998
MSB2	-1.08942	-1.00459	-0.864383	-0.406963	-0.131078	0.0652968	-0.761733	-0.501376	-0.0909573	0.060364	0.324113	0.461785	-1.03583	-1.07253	-0.755554	-0.282265	-0.0353066	0.00427796
PRY2	-0.801003	-0.415956	-0.173993	0.637721	1.00428	0.828665	-0.880375	-0.429799	0.349042	0.960861	0.847081	0.333267	-0.825329	-0.4346	-0.131416	0.608724	0.815809	0.413391
SVL3	-1.02517	-0.945316	-0.738032	-0.57341	-0.443109	-0.474727	-0.928378	-0.484397	-0.16626	-0.082156	-0.0969518	-0.313938	-0.885763	-0.91753	-0.690202	-0.525179	-0.451027	-0.529654
HTA2	-0.514266	-0.639262	-1.3106	-1.84223	-1.3404	-0.495622	-0.509095	-0.585092	-1.09679	-1.00083	-0.10795	0.0747141	-0.425947	-0.685948	-1.43301	-2.20097	-1.63759	-0.999196
HTA1	-0.606259	-0.954321	-1.42911	-1.53312	-0.9554	-0.115239	-0.734942	-0.864261	-1.1448	-0.521872	0.24664	0.359268	-0.646623	-1.07643	-1.58712	-1.75777	-1.25501	-0.732529
GAS1	-0.904243	-1.33474	-1.36975	-0.753947	-0.295708	-0.44789	-0.795202	-0.942726	-0.522559	0.00967824	0.0615409	-0.187914	-0.946034	-1.38094	-1.32843	-0.709759	-0.332448	-0.388858
SRL1	-0.28931	-0.510564	-0.75697	-0.482939	-0.163608	0.380864	-0.231235	-0.62201	-0.726798	-0.335734	-0.162198	-0.337473	-0.288785	-0.52458	-0.754018	-0.452186	-0.0391429	-0.0535703
PMI40	-0.102303	-0.0251347	-0.144547	-0.0954177	0.119565	0.131159	-0.111109	-0.0495346	0.00929998	0.248762	0.239235	-0.243233	-0.17045	-0.141975	-0.212302	-0.168369	0.0306763	0.0698931
HHO1	-0.297491	-0.160905	-0.146255	-0.185643	0.0494753	0.454638	-0.13824	-0.0109854	0.198403	0.359633	0.331449	0.0147441	-0.269811	0.0170471	0.0183427	0.0112567	-0.0173869	-0.0151141
HTB2	-0.327735	-0.919094	-1.6221	-2.00136	-1.15861	-0.409405	-0.502725	-0.870973	-1.42879	-0.749833	0.120247	0.280454	-0.332492	-0.96291	-1.87139	-2.22121	-1.40957	-0.675206
SPC29	-0.489578	-1.02358	-0.712111	-0.399358	-0.172872	-0.0159951	-0.226934	-0.604854	-0.0205589	0.285866	0.215189	-0.217104	-0.403053	-1.25721	-0.983669	-0.541884	-0.236997	-0.438587
BBP1	-0.711459	-1.1173	-0.817062	-0.50922	-0.296799	-0.326818	-0.877937	-0.7359	-0.26017	0.00590015	-0.0640024	-0.244932	-0.752827	-0.703607	-0.711363	-0.448651	-0.0955913	-0.23429
SPC105	0.472664	0.313733	0.343605	-0.000174995	-0.142217	-0.231094	0.538319	0.364797	0.366252	0.147132	0.0662907	0.11078	0.46314	0.446272	0.445838	0.194827	0.112744	0.0815519
NRM1	-3.37147	-2.81052	-2.37077	-1.14237	-0.506076	-0.283776	-2.22957	-1.40819	-0.23788	0.498016	0.671072	0.530241	-3.20822	-2.73816	-2.06326	-1.20388	-0.742908	-0.72169
VRG4	-1.08442	-1.28376	-1.33088	-0.793687	-0.47037	-0.603704	-0.84387	-0.984531	-0.571801	-0.00977511	0.0548777	-0.278978	-0.946713	-1.26087	-1.10508	-0.652221	-0.241053	-0.239146
HHF1	-0.430372	-1.15326	-1.80285	-2.05431	-1.21747	-0.0939326	-0.575034	-0.872086	-1.62973	-0.715692	0.29389	0.38202	-0.505886	-1.20118	-1.99384	-2.44796	-1.6996	-0.822575
HTB1	-0.391962	-0.795298	-0.880945	-0.982377	-0.758493	-0.219283	-0.490332	-0.614679	-0.954241	-0.455035	0.155964	0.273109	-0.410656	-0.895615	-1.14874	-1.35428	-1.14758	-0.744345
TOS4	-1.04567	-1.58036	-1.88099	-1.10337	-0.175608	-0.642314	-1.05323	-1.355	-0.459226	0.408169	0.287557	-0.39175	-1.22309	-1.62272	-1.74941	-1.08861	-0.299158	-0.604344
WSC2	-0.291043	-0.30153	-0.586533	-0.434133	-0.134552	-0.00777685	-0.369095	-0.563215	-0.242895	0.0320246	0.206525	0.0966959	-0.450404	-0.35722	-0.432636	-0.306886	-0.234427	-0.259158
STU2	-0.540818	-1.32889	-1.21521	-0.856561	-0.433522	-0.261584	-0.213397	-0.360797	0.103565	0.170718	0.249743	0.224827	-0.319446	-0.734456	-0.813197	-0.418631	-0.0855289	-0.0205525
NDD1	-0.33349	-0.646834	-0.709309	-0.50222	-0.228388	-0.0424523	-0.0157997	-0.193998	-0.0214218	0.183336	0.3304	0.209203	-0.0878446	-0.444312	-0.466835	-0.337821	-0.228494	-0.0489317
HHT2	-0.0322224	-0.106698	-0.367899	-0.790865	-0.634569	-0.285147	-0.202511	-0.252512	-0.585768	-0.518658	0.0679286	0.175577	-0.0726763	-0.254621	-0.693363	-1.19363	-1.027	-0.687561
ALK2	-1.82986	-2.785	-2.2049	-1.14736	-0.58413	-0.747269	-1.43972	-1.5926	-0.868232	0.03776	0.019975	-0.182887	-1.47115	-2.50111	-2.26302	-0.993701	-0.52057	-0.500649
YHR173C	1.51819	1.64918	-0.217899	0.927508	1.1812	2.51744	1.53958	1.25065	-0.271567	-1.87151	0.331797	1.21605	1.00702	-0.406742	-0.838548	-0.862605	-0.854981	-0.22329
HTZ1	-0.231643	-0.464888	-0.600703	-0.612534	-0.371874	0.0356631	-0.0839938	-0.347632	-0.21601	-0.092984	0.0740885	0.144589	0.0198331	-0.28553	-0.45894	-0.623139	-0.432969	-0.279303
PGM1	-0.130232	-0.141947	-0.43726	-0.638445	-0.666509	-0.634953	-0.223498	-0.293803	-0.430802	-0.518697	-0.384077	-0.37881	-0.169218	-0.19675	-0.359649	-0.657139	-0.644232	-0.591248
PXL1	-0.18559	-0.36728	-0.512012	-0.624596	-0.368373	-0.361296	0.0849744	-0.0998103	-0.0444607	-0.00298586	-0.0194637	-0.265691	-0.00578213	-0.146441	-0.352706	-0.321006	-0.315328	-0.428918

## Sheet: MBF only
	ET-10	ET-20	ET-30	ET-45	ET-60	ET-90	FK506-10	FK506-20	FK506-30	FK506-45	FK506-60	FK506-90	hcm1-10	hcm1-20	hcm1-30	hcm1-45	hcm1-60	hcm1-90
YLR049C	-0.245494	-0.587056	-0.791377	-0.730988	-0.281002	-0.156915	-0.114275	-0.501487	-0.248484	0.196023	0.230031	0.0904351	-0.242264	-0.644044	-0.823765	-0.847388	-0.497001	0.060734
MSA2	-1.1845	-0.877672	-0.789862	-0.0826929	0.108055	0.612592	-0.498527	-0.00581404	0.565694	0.729743	0.476171	0.0404526	-0.895704	-0.89674	-0.400453	-0.0981255	0.353518	0.263729
DUN1	-0.457968	-1.01471	-0.66658	-0.212742	0.13483	-0.310209	-0.121812	-0.186249	0.420852	0.443527	0.282995	-0.167019	-0.463126	-0.865496	-0.735376	-0.264774	0.097853	-0.181327
SPH1	-1.2315	-1.48564	-1.48356	-0.602435	-0.0185449	-0.169665	-0.828914	-0.717171	0.191363	0.751644	0.571097	0.15549	-1.33514	-1.52981	-1.31731	-0.555638	0.0462419	-0.372946
CMR1	-0.60181	-0.929103	-0.769637	-0.595447	-0.338223	-0.332842	-0.428188	-0.61077	-0.201045	-0.0183473	0.0921533	-0.183224	-0.360693	-0.573714	-0.599675	-0.385499	-0.171596	-0.312958
SPC42	-0.469083	-0.672229	-0.768615	-0.436782	-0.288978	-0.421675	-0.598585	-0.484473	-0.170856	0.120685	0.105997	-0.204361	-0.47118	-0.616582	-0.641166	-0.377892	-0.305406	-0.506578
SPC110	-0.121638	-0.386821	-0.456421	-0.452938	-0.237216	-0.140939	-0.000263883	-0.367637	-0.0106304	0.0279404	0.104316	-0.0278972	-0.174639	-0.379257	-0.511403	-0.372233	-0.145736	-0.148376
RLF2	-0.716658	-0.985489	-0.692623	-0.334666	-0.128113	-0.0104246	-0.662436	-0.660891	-0.0639937	0.262224	0.191373	-0.123011	-0.711533	-0.954415	-1.02591	-0.594589	-0.362254	-0.512525
CLB5	-1.41941	-1.58681	-1.79303	-0.760256	-0.287572	-0.541625	-1.39207	-1.32957	-0.562949	0.0803369	-0.0157092	-0.360631	-1.27398	-1.47244	-1.36397	-0.840152	-0.19901	-0.223558
YPR174C	-1.01046	-1.59969	-1.39826	-0.82105	-0.326734	-0.218383	-0.791114	-0.839071	-0.272846	0.220304	0.168254	0.150425	-1.00455	-1.46188	-1.37885	-0.862611	-0.188841	-0.54302
STB1	-0.639627	-0.938213	-0.885363	-0.248253	-0.0860008	0.0413363	-0.71192	-0.894541	-0.424481	-0.0312685	-0.016205	-0.380246	-0.588916	-0.894733	-0.949912	-0.583342	-0.309284	-0.380928
ERV25	-0.20529	-0.128836	-0.14001	-0.125013	-0.0909953	0.15304	-0.265098	-0.116262	-0.0188148	0.0277536	0.0179943	-0.148537	-0.286459	-0.204555	-0.222334	-0.277163	-0.347488	-0.279152
YJL181W	-0.660539	-0.413053	-0.444799	-0.208025	-0.0965232	-0.41758	-0.391877	0.00312511	0.247004	0.465907	0.260739	-0.0584838	-0.353493	-0.199948	-0.0992947	0.00135508	0.153702	0.0149143
ELG1	-1.00387	-1.36423	-1.18913	-0.446428	-0.189408	-0.70492	-0.881636	-0.942707	-0.447417	0.0435565	-0.122556	-0.336085	-1.16945	-1.31376	-1.3201	-0.698085	-0.379558	-0.611432
MIF2	-0.455559	-0.773356	-0.715165	-0.232657	-0.278855	-0.282479	-0.650012	-0.58205	-0.152788	0.0984299	0.219461	0.0620352	-0.106509	-0.598429	-0.663237	-0.1416	-0.0200407	-0.130501
SMC5	-0.691571	-0.84922	-0.79629	-0.405006	-0.115206	-0.209764	-0.500868	-0.611369	-0.226209	0.269278	0.25388	0.137973	-0.639229	-0.79123	-0.677141	-0.293737	0.0475119	-0.0896944
RAD5	-0.489222	-0.886105	-0.820151	-0.624264	-0.465715	-0.46536	-0.394046	-0.847132	-0.251121	0.0979643	0.0903772	-0.269758	-0.374373	-0.952825	-0.807103	-0.476993	-0.378494	-0.387686
PMS1	-0.621269	-1.06215	-1.03308	-0.435135	-0.180538	-0.554282	-0.337023	-0.77832	-0.277221	0.219677	0.110649	-0.202135	-0.505961	-0.830767	-0.879126	-0.248122	0.0516028	-0.217472
ESC8	-0.901708	-1.21884	-1.22477	-0.310159	0.250559	0.113438	-0.766747	-1.04168	-0.007007	0.568707	0.501048	0.127428	-0.831684	-1.24972	-1.02784	-0.24359	0.281602	0.139946
SEN34	-1.21615	-1.60218	-1.62061	-0.661777	-0.425283	-0.642667	-1.24171	-1.34471	-0.717208	0.0409667	-0.0724715	-0.573061	-1.16695	-1.89353	-1.40552	-0.753607	-0.283112	-0.544154
SLK19	-0.600381	-1.34242	-1.26101	-0.705989	-0.520982	-0.697505	-0.484225	-0.896387	-0.404457	0.15979	-0.0409307	-0.182382	-0.507747	-1.1857	-1.14363	-0.590808	-0.140558	-0.303036
MRC1	-0.521762	-0.676552	-0.607354	-0.414165	-0.182685	-0.208967	-0.622498	-0.488181	-0.147637	0.248001	0.191075	-0.017022	-0.625158	-0.751004	-0.732833	-0.421348	-0.205421	-0.22759
TOF1	-0.662896	-1.14486	-1.04335	-0.441049	-0.158177	-0.458356	-0.472425	-0.893188	-0.21893	0.401784	0.373478	-0.0775851	-0.616093	-1.04603	-0.954104	-0.408505	0.0120252	-0.184423
RAD53	-0.630905	-0.805183	-0.918469	-0.543471	-0.185773	-0.409377	-0.777976	-0.826641	-0.160081	0.0934344	0.0819146	-0.203847	-0.533629	-0.779	-0.876827	-0.537668	-0.224451	-0.282686
ASF1	-0.789705	-0.522523	-0.465933	0.114668	0.0380572	0.247094	-0.751445	-0.528683	0.122611	0.233435	0.129114	-0.0706376	-0.957407	-0.751107	-0.605304	-0.194639	-0.00784501	0.0948369
CDC45	-1.2862	-1.82896	-1.53847	-0.779531	-0.300726	-0.676898	-1.18337	-1.25117	-0.359338	0.214167	0.00108291	-0.324688	-1.34227	-1.80272	-1.64963	-0.667101	-0.233794	-0.461217
YML133C	0.265244	-0.386338	-0.63584	-0.759592	-0.0655116	0.555023	0.0128926	-1.34422	-0.668768	-0.79848	-1.42932	0.183911	-0.739629	-2.87104	-1.12658	-0.696183	-0.47643	-0.370436
PDS5	-0.816366	-1.88174	-1.91762	-1.03041	-0.274611	-0.737176	-0.626675	-1.18757	-0.313152	0.501011	0.336228	-0.146124	-0.676668	-1.535	-1.56097	-0.60386	0.206211	-0.026473
MSH2	-0.163353	-0.173313	-0.261546	-0.213444	-0.188432	-0.686107	-0.108882	-0.125395	0.116348	0.170811	-0.00281282	-0.336756	-0.0100428	-0.0233972	-0.103008	-0.0547922	-0.0312996	-0.178611
RAD51	0.192424	0.0992335	0.0318174	-0.0430881	0.167329	0.168622	0.53276	0.245023	0.540902	0.595001	0.418434	0.0113266	0.21235	0.194427	0.199893	0.0747218	0.159974	-0.0328318
TUB4	-0.553909	-0.985184	-1.0155	-0.478309	-0.192289	-0.249235	-0.545172	-0.844758	-0.357808	0.156064	0.252296	0.0910289	-0.411994	-0.968808	-0.853391	-0.341549	-0.0458632	-0.131694
CTF4	-0.193766	-0.298077	-0.293651	-0.107479	0.0937113	-0.152293	-0.232746	-0.28642	0.0174961	0.272717	0.261436	-0.15779	-0.13812	-0.134429	-0.220787	-0.00981245	0.209892	0.107677
MKC7	-1.61598	-1.73043	-1.71868	-1.05902	-0.795647	-1.04441	-1.65721	-1.40216	-0.802774	-0.296587	-0.28474	-0.495355	-1.55869	-1.80671	-1.49912	-1.07491	-0.809397	-0.90253
POL3	-0.490292	-0.530241	-0.621076	-0.146415	0.100639	-0.245334	-0.490628	-0.511295	-0.368821	0.178496	0.148266	-0.177986	-0.523823	-0.59752	-0.616573	-0.242006	0.0917976	-0.179506
RNH202	-0.547604	-1.21054	-1.25878	-0.7118	-0.319725	-0.755393	-0.85247	-1.03458	-0.654146	-0.060705	0.062889	-0.054252	-0.584157	-1.11819	-1.25583	-0.723058	-0.493413	-0.41735
YIF1	-0.0358416	0.0479283	0.0920705	0.0153813	-0.00748138	-0.272842	0.0769823	0.0282881	0.0116364	0.129218	0.0458032	-0.0651472	0.0377158	0.133894	0.18219	0.247959	0.110349	-0.0636611
RKM1	-0.25768	-0.249518	-0.301683	-0.273815	-0.173403	-0.444191	-0.137772	-0.160323	-0.019478	0.145401	0.167849	-0.252788	-0.123613	-0.217297	-0.180779	-0.232197	-0.155622	-0.297288
YDL157C	-0.534943	-0.732036	-0.837187	-0.626744	-0.273774	0.0748118	-0.574977	-0.633695	-0.720434	-0.310895	-0.0544085	-0.211956	-0.537758	-0.79689	-1.06539	-0.914931	-0.68728	-0.576101
SMC3	-1.23678	-2.08669	-2.07672	-0.90891	-0.38353	-0.613366	-1.25841	-1.46754	-0.508741	0.255524	0.186958	-0.143428	-1.46115	-2.07786	-2.28516	-1.10379	-0.313909	-0.530671
MSH6	-0.770269	-1.3794	-1.77334	-1.0584	-0.386772	-0.679288	-0.741856	-1.38093	-0.738599	0.212515	0.201534	-0.233854	-0.929938	-1.49038	-1.85685	-1.11409	-0.369744	-0.49884
CDC9	-0.618823	-0.857672	-0.905839	-0.596547	-0.259079	-0.533166	-0.386049	-0.665956	-0.196348	0.190279	0.129975	-0.299334	-0.558263	-0.809804	-0.788656	-0.426363	-0.182996	-0.486427
BNI4	-0.150755	-0.281612	-0.297213	-0.102877	0.0990862	-0.0697785	-0.283588	-0.421991	-0.0733124	0.121489	0.163201	-0.231021	-0.120844	-0.264453	-0.277366	-0.0819777	0.110901	-0.037582
OGG1	-1.37924	-2.43587	-2.48316	-1.12148	-0.459211	-0.586226	-1.17879	-2.09661	-0.85356	0.0297736	0.188892	-0.45438	-1.59614	-2.52191	-2.79266	-1.43221	-0.669903	-0.904407
SPO16	-1.4717	-2.16996	-2.4457	-1.71839	-0.53467	-0.516606	-0.316371	-1.6848	0.0321216	0.945769	1.15556	0.614389	-1.50588	-2.04908	-2.43622	-1.46337	-0.449814	-0.506574
POL32	-0.624117	-0.837641	-0.777535	-0.644256	-0.282325	-0.469053	-0.794673	-0.670765	-0.412543	-0.0323376	-0.102757	-0.227492	-0.569582	-0.80892	-0.6596	-0.492673	-0.285536	-0.348234
CDC21	-0.14695	-0.530577	-0.762622	-0.448693	0.154727	0.133306	-0.303399	-0.340175	-0.167511	0.251731	0.156105	-0.314316	-0.141216	-0.374834	-0.654655	-0.389052	0.0502739	0.131545
DPB2	-1.53437	-2.10994	-2.21066	-1.37722	-0.45111	-0.913057	-1.13301	-1.5238	-0.673921	0.161572	0.08917	-0.240483	-1.51119	-2.29683	-2.33756	-1.39124	-0.828124	-0.93842
NSE4	-0.733958	-0.911048	-0.879226	-0.660939	-0.517849	-0.350668	-0.550075	-0.966482	-0.445963	0.145717	0.0717341	-0.11299	-0.326068	-0.621937	-0.803437	-0.243985	0.0297984	0.00728117
SHO1	-1.16463	-1.47075	-1.40761	-0.796662	-0.498432	-0.748671	-1.05492	-1.00569	-0.581873	-0.061319	-0.0317442	-0.282376	-1.12587	-1.41762	-1.22365	-0.714876	-0.560102	-0.692241
RFA1	0.0912966	0.315916	0.305442	0.228151	0.100675	-0.175244	-0.0234154	0.179042	0.271217	0.185866	-0.00213179	-0.374602	0.0690959	0.34045	0.315386	0.189018	-0.0185601	-0.140459
SMC1	-0.242005	-0.668295	-0.740658	-0.60838	-0.376205	-0.454744	-0.243334	-0.535917	-0.135729	0.167874	0.181257	-0.154124	-0.42541	-0.701479	-0.814934	-0.582735	-0.401629	-0.421408
SLD2	-0.481543	-0.482999	-0.686269	-0.504688	-0.213984	-0.116669	-0.464662	-0.493504	-0.205623	0.273512	0.198889	-0.160666	-0.34172	-0.556396	-0.727269	-0.50224	-0.342904	-0.274551
PRI2	-0.582577	-0.777515	-0.800702	-0.356152	0.0417135	-0.236882	-0.402363	-0.553231	-0.0811563	0.498	0.337665	-0.108898	-0.58369	-0.871365	-1.00615	-0.374064	-0.0125984	-0.147879
ZDS2	-0.83632	-1.45546	-1.34366	-0.433932	0.0486618	-0.102229	-0.644299	-0.92027	-0.153871	0.339482	0.451083	0.152946	-0.788575	-1.58771	-1.14806	-0.402412	0.0348568	-0.160223
BIM1	-0.14721	-0.360464	-0.446179	-0.674674	-0.533803	-0.325913	-0.276944	-0.564557	-0.401799	-0.296327	-0.332993	-0.335002	-0.130252	-0.388345	-0.515184	-0.535646	-0.501607	-0.402985
IRR1	-0.433318	-0.785744	-0.847766	-0.435211	0.0158819	-0.305042	-0.34995	-0.733144	-0.0641785	0.334017	0.315228	-0.167748	-0.312054	-0.692382	-0.76316	-0.250624	0.157136	0.0193248
GRX6	0.540234	0.74062	0.611764	0.458504	0.334437	0.256895	0.525052	0.446938	0.167171	0.125795	0.114324	-0.0149287	0.486429	0.751376	0.581257	0.432225	0.383776	0.408054
ASF2	0.507716	0.362638	0.109488	-0.0672194	-0.0455981	0.361211	0.628387	0.256975	0.163605	0.271966	0.316849	0.310836	0.468221	0.467328	0.0810001	-0.1177	0.0452804	0.21372
RFA2	-0.0218163	-0.160346	-0.233306	0.116623	0.289581	0.0981722	0.0260429	-0.190602	-0.0365465	0.405934	0.247911	-0.0233816	-0.200958	-0.294539	-0.334945	-0.047394	0.0592437	-0.225194
ERP3	0.266654	0.534103	0.349597	0.158388	0.246509	0.136975	0.404247	0.37716	0.378617	0.32754	0.190568	0.0693779	0.401511	0.711853	0.44967	0.183471	0.278628	0.144716
ERP5	0.118188	0.292677	0.143445	0.159141	0.186561	0.136404	0.112331	0.115047	0.152626	0.0516619	0.0289635	-0.177041	0.241795	0.461221	0.330167	0.0992521	0.128827	0.150308
POL12	-1.78865	-2.26513	-1.88187	-0.754855	-0.223832	-0.52704	-1.57985	-1.32967	-0.345936	0.24849	0.156172	-0.215159	-1.60128	-2.01415	-1.84943	-0.616787	-0.179557	-0.376625

## Sheet: Hcm1
	ET-10	ET-20	ET-30	ET-45	ET-60	ET-90	FK506-10	FK506-20	FK506-30	FK506-45	FK506-60	FK506-90	hcm1-10	hcm1-20	hcm1-30	hcm1-45	hcm1-60	hcm1-90
SUR4	-1.63673	-2.84936	-2.88701	-1.68696	-1.13377	-1.56054	-1.50434	-1.75275	-1.06287	-0.226146	-0.234278	-0.538392	-1.49599	-2.59387	-2.47565	-1.35602	-0.741231	-0.908699
MAE1	-2.26628	-2.60033	-2.8046	-2.01151	-1.13939	-0.665717	-2.39386	-2.50429	-1.31495	0.430481	0.974681	0.911424	-2.33444	-2.89987	-2.98686	-2.25268	-1.50195	-1.20767
YIL127C	-2.69344	-3.40294	-2.67988	-1.50472	-1.43836	-1.23952	-2.80953	-2.2689	-1.24612	-0.490606	-0.418392	-0.507771	-3.39934	-3.77256	-3.13075	-1.93731	-1.45453	-1.84359
YMR215W	-0.715758	-1.53469	-2.33763	-2.02104	-1.24129	-0.857486	-0.52383	-0.953155	-1.02073	-0.283209	0.0829578	0.0785421	-0.542266	-1.18244	-1.74479	-1.51812	-0.914347	-0.461112
YNR009W	-3.37147	-2.81052	-2.37077	-1.14237	-0.506076	-0.283776	-2.22957	-1.40819	-0.23788	0.498016	0.671072	0.530241	-3.20822	-2.73816	-2.06326	-1.20388	-0.742908	-0.72169
FKH1	-1.13176	-2.68946	-2.05099	-0.787065	-0.255664	-0.149891	-0.604319	-1.25214	-0.387391	0.0190168	0.210114	0.183056	-0.908499	-2.27466	-1.65402	-0.847138	-0.205678	-0.206898
EMP70	-1.13811	-1.79247	-1.79718	-1.22217	-0.864002	-0.939659	-0.923828	-1.28123	-0.81975	-0.163293	-0.0494724	-0.196636	-1.04583	-1.62177	-1.52511	-0.981004	-0.633677	-0.654228
TOS1	-1.14859	-1.49372	-1.66899	-1.21873	-0.752848	-0.291468	-1.02079	-1.29764	-0.884919	-0.219179	0.218655	0.235251	-1.07193	-1.5629	-1.56813	-1.11271	-0.663416	-0.316238
ECM33	-1.55549	-1.73417	-1.6522	-1.07698	-0.610616	-0.291874	-1.08612	-0.986056	-0.518644	-0.0748127	0.122498	0.173587	-1.53823	-1.77677	-1.56497	-0.969744	-0.54891	-0.33846
SPC97	-0.589688	-1.73942	-1.7401	-1.02535	-0.278424	-0.415174	-0.154112	-0.79851	-0.268151	0.40124	0.51714	0.275567	-0.414472	-1.12387	-1.25787	-0.545654	-0.158396	0.0112769
FKH2	-1.96654	-1.86472	-1.40244	-1.00837	-0.545158	-0.560254	-1.35713	-0.724405	-0.160004	-0.0242169	-0.00611231	-0.129057	-2.03165	-1.86851	-1.38171	-0.894387	-0.686568	-0.699479
NUD1	-1.26137	-1.66254	-1.42788	-0.926265	-0.512198	-0.414516	-0.920985	-0.899614	-0.284024	0.108162	0.0772045	-0.0741141	-1.24407	-1.58169	-1.32103	-0.841247	-0.528791	-0.423814
YBR184W	-0.865886	-1.13863	-1.41962	-0.859047	-0.819679	-0.570911	-0.799736	-0.889089	-0.564069	0.362213	0.0545517	0.033576	0.191908	-0.219971	0.126343	0.0399048	0.415867	0.608126
HTA1	-0.606259	-0.954321	-1.42911	-1.53312	-0.9554	-0.115239	-0.734942	-0.864261	-1.1448	-0.521872	0.24664	0.359268	-0.646623	-1.07643	-1.58712	-1.75777	-1.25501	-0.732529
YDR346C	-1.13497	-1.20504	-1.24914	-0.981793	-0.818946	-0.779737	-1.15788	-1.12469	-0.859042	-0.608521	-0.515938	-0.381558	-1.27938	-1.36637	-1.30276	-1.143	-1.00886	-0.992255
SPC98	-1.13313	-1.8702	-1.23023	-0.623874	-0.283039	-0.818015	-0.677159	-0.856836	-0.156341	0.411435	0.552007	0.370748	-0.564684	-1.07298	-0.788645	-0.13863	0.25344	0.235728
CIN8	-1.08174	-1.59181	-1.23988	-0.909797	-0.54588	-0.62687	-0.478923	-0.760667	-0.132227	0.0695622	0.241035	0.205953	-0.643089	-1.06554	-0.9473	-0.605295	-0.0855642	-0.186742
KAR3	-0.646759	-1.40805	-1.25209	-0.67002	-0.458801	-0.69818	-0.195674	-0.667428	0.0510685	0.033785	0.200757	0.0698941	-0.365427	-1.0081	-0.74793	-0.279681	-0.128465	-0.172184
SHE1	-0.571294	-0.829605	-1.12949	-0.784184	-0.410367	-0.349084	-0.236234	-0.30691	-0.252651	0.0291954	0.139328	-0.128804	-0.225273	-0.684607	-0.700716	-0.650472	-0.546327	-0.368433
SAS3	-0.535861	-1.02367	-1.10329	-0.783769	-0.641819	-0.869529	-0.462662	-0.618064	-0.444509	-0.0205944	0.0533421	-0.0607764	-0.484198	-0.848395	-0.781926	-0.417967	-0.357901	-0.423224
BFA1	-0.742187	-1.13982	-1.14532	-0.565934	-0.353776	-0.431546	-0.199119	-0.464037	-0.0334707	0.252684	0.355051	0.327907	-0.435044	-1.1592	-0.878308	-0.642031	-0.203203	-0.203236
YMR003W	-0.876384	-1.65664	-1.07302	-0.35698	-0.0284324	-0.119453	-0.232752	-0.614871	0.0907794	0.529482	0.637821	0.865474	-0.5609	-0.538343	-0.657461	-0.410804	0.056223	0.164831
ESP1	-0.349559	-0.920498	-1.01208	-0.703352	-0.419383	-0.647413	-0.0172436	-0.20858	-0.0739671	0.246136	0.280712	0.144395	-0.179188	-0.472381	-0.453416	-0.134365	0.130393	0.257665
HPR5	-0.382291	-1.093	-1.162	-0.594247	-0.222564	-0.318711	-0.117644	-0.417778	0.01192	0.269298	0.406725	0.383157	-0.35784	-0.83206	-0.834904	-0.48944	-0.0756754	-0.115616
YCG1	-1.00559	-1.18964	-0.932976	-0.448218	-0.274265	-0.47979	-0.601926	-0.539642	0.0756778	0.169729	0.200321	0.0931848	-0.894761	-1.02617	-0.784388	-0.35188	-0.114383	-0.272887
YGL101W	-1.22001	-1.27518	-0.939947	-0.825129	-0.834537	-1.0944	-0.921953	-0.624576	-0.467319	-0.278871	-0.197957	-0.127735	-1.01047	-0.96349	-1.026	-0.825032	-0.773096	-0.90884
TEL2	-0.533361	-0.908322	-0.903598	-0.467516	-0.246719	-0.296999	-0.115391	-0.323485	-0.092216	0.355634	0.34015	0.283383	-0.35317	-0.662611	-0.729326	-0.33151	-0.212284	-0.212897
HTB1	-0.391962	-0.795298	-0.880945	-0.982377	-0.758493	-0.219283	-0.490332	-0.614679	-0.954241	-0.455035	0.155964	0.273109	-0.410656	-0.895615	-1.14874	-1.35428	-1.14758	-0.744345
SIM1	-0.806956	-0.828904	-0.876023	-0.365936	0.14791	0.463312	-0.455181	-0.546243	-0.0771762	0.294217	0.399047	0.302108	-0.83991	-0.996143	-0.826464	-0.360098	0.00907312	0.100618
MSB2	-1.08942	-1.00459	-0.864383	-0.406963	-0.131078	0.0652968	-0.761733	-0.501376	-0.0909573	0.060364	0.324113	0.461785	-1.03583	-1.07253	-0.755554	-0.282265	-0.0353066	0.00427796
YOR373W	-0.59269	-1.19244	-1.23239	-0.642471	-0.157375	-0.132846	-0.263341	-0.753743	-0.310951	0.128069	0.345309	0.12095	-0.453662	-0.989201	-0.886574	-0.473446	-0.118192	-0.188991
CLB4	-0.856513	-1.05033	-0.811388	-0.460494	-0.120594	-0.40558	-0.361802	-0.755076	-0.0215725	0.106146	0.155164	0.148954	-0.507016	-1.17064	-0.526324	-0.213885	-0.135083	-0.162025
YML125C	-1.15736	-1.26549	-0.807735	-0.597198	-0.749489	-1.02535	-1.10502	-0.857634	-0.417707	-0.382573	-0.690335	-0.655003	-1.33508	-1.38003	-0.97761	-0.788108	-0.993019	-1.36481
CIS3	-0.93225	-1.1424	-0.820397	-0.0777593	0.424825	0.658057	-0.798602	-0.507907	0.162253	0.543784	0.479229	0.297065	-1.03788	-1.30229	-0.878194	-0.164067	0.259064	0.15677
MYO2	-0.476974	-0.631356	-0.786056	-0.603927	-0.379516	-0.424777	-0.574593	-0.539702	-0.463488	-0.321808	-0.221712	-0.33951	-0.527817	-0.60144	-0.640263	-0.441778	-0.219079	-0.207867
YOR246C	-0.299582	-0.605707	-0.78946	-0.419628	-0.0810802	0.036395	-0.426813	-0.631987	-0.543903	-0.288506	-0.149183	-0.0275962	-0.45274	-0.845787	-0.8894	-0.629387	-0.327076	-0.372433
LAC1	-0.413525	-0.706339	-0.777978	-0.643813	-0.585201	-0.783979	-0.306572	-0.322658	-0.241475	-0.00862194	0.0666176	-0.0556262	-0.503576	-0.586654	-0.589063	-0.462152	-0.300493	-0.10388
SRL1	-0.28931	-0.510564	-0.75697	-0.482939	-0.163608	0.380864	-0.231235	-0.62201	-0.726798	-0.335734	-0.162198	-0.337473	-0.288785	-0.52458	-0.754018	-0.452186	-0.0391429	-0.0535703
TOF2	-0.793681	-0.888132	-0.796408	-0.383808	-0.202935	-0.0889831	-0.314195	-0.534843	0.00575176	0.309924	0.529868	0.324901	-0.443778	-0.631861	-0.583843	-0.0901445	0.0529839	-0.0184769
YPL233W	-0.505739	-1.04285	-0.790515	-0.407242	-0.102235	0.0309946	-0.416244	-0.583908	-0.157546	0.109683	0.401731	0.372742	-0.625554	-0.664589	-0.536353	-0.295014	-0.0914513	0.0257485
SVL3	-1.02517	-0.945316	-0.738032	-0.57341	-0.443109	-0.474727	-0.928378	-0.484397	-0.16626	-0.082156	-0.0969518	-0.313938	-0.885763	-0.91753	-0.690202	-0.525179	-0.451027	-0.529654
HSL7	-0.367449	-0.767976	-0.727558	-0.510204	-0.340009	-0.375562	-0.199216	-0.459606	-0.242009	-0.18453	0.0573923	0.225186	-0.299004	-0.700792	-0.547803	-0.327932	-0.265753	-0.198843
NDD1	-0.33349	-0.646834	-0.709309	-0.50222	-0.228388	-0.0424523	-0.0157997	-0.193998	-0.0214218	0.183336	0.3304	0.209203	-0.0878446	-0.444312	-0.466835	-0.337821	-0.228494	-0.0489317
FLR1	-0.790475	-0.669346	-0.640857	-0.103526	-0.11776	-0.0738727	-0.714017	-0.467663	-0.146038	0.129871	0.114321	0.149903	-0.745581	-0.55611	-0.472226	-0.0684566	0.0600927	0.162107
YPL144W	-0.821874	-0.986005	-0.643263	-0.218017	-0.150039	-0.11635	-0.600909	-0.683267	-0.145717	0.0315648	0.352966	0.295476	-0.694851	-1.03801	-0.640243	-0.385432	-0.138364	-0.248358
RAP1	-0.32831	-0.725175	-0.683468	-0.526653	-0.566375	-0.608536	-0.220807	-0.566265	-0.490049	-0.402042	-0.45176	-0.377302	-0.215767	-0.617657	-0.635178	-0.529853	-0.59607	-0.777385
PDS1	-0.0814351	-0.602368	-0.587993	-0.485804	-0.0812928	-0.0668306	0.0224664	-0.35016	0.0743812	0.127716	0.167094	0.0961275	0.0577538	-0.141483	-0.271471	-0.345779	-0.099305	-0.144787
HTZ1	-0.231643	-0.464888	-0.600703	-0.612534	-0.371874	0.0356631	-0.0839938	-0.347632	-0.21601	-0.092984	0.0740885	0.144589	0.0198331	-0.28553	-0.45894	-0.623139	-0.432969	-0.279303
BNI5	-0.347064	-0.658755	-0.624619	-0.233602	-0.127365	-0.0887329	-0.422498	-0.293852	-0.0482091	0.166432	0.13559	-0.0135051	-0.529035	-0.627725	-0.482091	-0.273059	-0.023453	-0.183382
TUB1	-0.245304	-0.295913	-0.59358	-0.649659	-0.452815	-0.199334	-0.089942	-0.0486436	0.0406884	0.197606	0.256624	0.2013	-0.197752	-0.160315	-0.300295	-0.380443	-0.228038	-0.12927
YIR010W	-0.190358	-0.478107	-0.553925	-0.51505	-0.426772	-0.310658	0.12416	-0.224718	0.0549437	0.00533435	0.112327	0.190028	-0.08849	-0.37163	-0.286805	-0.456762	-0.308084	-0.147024
SPP41	-0.569348	-0.95871	-0.562634	-0.263691	-0.130051	0.0277418	-0.438372	-0.409471	-0.0888085	0.212023	0.260322	0.252687	-0.583969	-0.796048	-0.694508	-0.304146	-0.0935286	-0.116841
WSC2	-0.291043	-0.30153	-0.586533	-0.434133	-0.134552	-0.00777685	-0.369095	-0.563215	-0.242895	0.0320246	0.206525	0.0966959	-0.450404	-0.35722	-0.432636	-0.306886	-0.234427	-0.259158
RHO3	-0.35853	-0.471587	-0.513863	-0.464956	-0.248174	-0.212154	-0.278351	-0.326322	-0.365985	-0.0828647	0.0182405	0.0883599	-0.243363	-0.307445	-0.435807	-0.458937	-0.38548	-0.200658
NHP6A	-0.51583	-0.668164	-0.562529	-0.495982	-0.465286	-0.281929	-0.567388	-0.598257	-0.242484	-0.053225	-0.127287	0.124563	-0.533133	-0.475896	-0.339872	-0.413309	-0.438086	-0.444119
CIK1	-0.165931	-0.708627	-0.435858	-0.25806	-0.0717903	-0.0518487	0.100953	-0.172855	0.145774	0.169729	0.272652	0.425534	-0.0450072	-0.347642	-0.343932	-0.250826	0.018779	0.0355624
CLB3	-0.294347	-0.51874	-0.465181	-0.373507	-0.181813	-0.124486	-0.0985842	-0.326095	-0.112107	-0.0342845	0.021523	-0.0765558	-0.0957053	-0.434074	-0.351897	-0.362122	-0.196759	-0.196066
PAC11	-0.0138434	-0.293326	-0.438031	-0.238836	-0.111021	0.257135	0.0486642	-0.411959	-0.128122	0.213163	0.334194	0.134858	-0.113602	-0.402596	-0.187921	-0.175371	0.0916785	0.097366
CYC8	-0.203994	-0.563729	-0.456502	-0.31764	-0.318907	0.0364706	-0.054767	-0.274198	-0.0303271	0.00237468	0.113207	0.030713	-0.131534	-0.448206	-0.467308	-0.330394	-0.286245	-0.254836
TUP1	-0.33831	-0.284234	-0.446862	-0.321153	-0.219644	-0.0815139	-0.197952	-0.203492	-0.0077533	0.0654908	0.0635128	-0.0145781	-0.324091	-0.393793	-0.383129	-0.231759	-0.174261	-0.269345
MPS1	-0.139994	-0.385672	-0.477327	-0.307004	-0.0778874	-0.106738	0.122919	-0.102906	0.102413	0.145899	0.31598	0.247378	0.0433463	-0.149267	-0.177572	-0.0839454	0.0352096	0.268459
SIR4	-0.307898	-0.497049	-0.409962	-0.149713	-0.0474114	0.0684189	-0.288816	-0.337217	-0.0932542	0.0755639	0.306446	0.35973	-0.217144	-0.45863	-0.239292	-0.0948337	0.172008	0.207233
ARP7	-0.477861	-0.522224	-0.417332	-0.397602	-0.405817	-0.284647	-0.324153	-0.26793	-0.0973972	-0.199836	-0.144101	-0.163323	-0.553544	-0.480424	-0.451035	-0.395348	-0.367726	-0.460678
BOI1	-0.199458	-0.15954	-0.368932	-0.528594	-0.414559	-0.195861	-0.0122223	-0.0666273	-0.121617	-0.157753	-0.0560711	-0.0434051	-0.0597409	-0.10113	-0.252317	-0.483042	-0.345315	-0.223765
YNL176C	-0.503808	-0.399424	-0.370762	-0.284301	-0.188238	0.0093782	-0.251797	-0.0589056	-0.0136991	-0.0312746	0.106702	0.101803	-0.360485	-0.344894	-0.311907	-0.287441	-0.122958	-0.0863285
KIP3	-0.020152	-0.35554	-0.317738	-0.103899	0.0458777	0.170766	0.105446	-0.305992	-0.0290094	0.116019	0.260982	0.273567	0.0929864	-0.216895	-0.230761	-0.0252231	0.171326	0.188397
KIP1	-0.172504	-0.284497	-0.289595	-0.335767	-0.352438	-0.474521	0.203042	-0.14784	0.129392	0.145478	0.0476991	-0.116373	0.030789	-0.350282	-0.0836424	-0.0999793	-0.151964	-0.18067
YGR138C	-4.02972	-1.25191	-0.33446	-0.619481	-0.38299	-0.0825779	-3.76282	0.768718	1.34038	0.786766	0.864757	0.663585	-4.51122	-1.60242	-0.418124	-0.689006	-0.592148	-0.226947
ABF1	-0.336344	-0.37544	-0.31893	-0.340213	-0.414608	-0.382916	-0.381587	-0.291306	-0.0226236	-0.14508	-0.154599	-0.189378	-0.378947	-0.352545	-0.232081	-0.36794	-0.362958	-0.419932
TUB2	-0.237973	-0.138746	-0.306881	-0.362069	-0.251988	-0.149258	-0.234827	-0.148663	-0.0684533	0.0596631	0.0570369	-0.158391	-0.256544	-0.170259	-0.202487	-0.220944	-0.2032	-0.217181
YOR324C	-0.175205	-0.377541	-0.299961	-0.154935	-0.046951	-0.0447376	-0.09442	-0.337464	-0.322811	0.0861168	0.199767	0.305217	-0.32164	-0.492392	-0.458732	-0.253625	-0.23421	-0.124375
NUM1	-0.0159177	-0.0560839	-0.266466	-0.231492	-0.223795	0.0386864	0.017853	-0.0322087	-0.240885	-0.287352	-0.113347	0.0750032	0.0182428	-0.0217489	-0.163359	-0.202957	-0.0371917	0.170252
ASK1	-0.373984	-0.462479	-0.314745	-0.301469	-0.33301	-0.00457801	-0.18822	0.038904	0.265316	0.182584	0.0186533	0.0966634	-0.208227	-0.284023	-0.209236	-0.104665	0.163972	-0.130877
YHP1	-1.6254	-0.990729	-0.302488	0.259294	0.428317	0.500101	-0.83784	0.00974974	0.540422	0.305177	0.458512	0.571605	-1.34631	-1.00477	-0.225482	0.117694	0.22983	0.107426
CDC11	-0.0351465	-0.095473	-0.207586	-0.21064	-0.176223	-0.147409	0.0909374	0.113531	0.0474174	-0.0641022	-0.140462	-0.0727645	0.00766048	0.0385258	-0.0298539	-0.0890201	-0.0977491	-0.137291
PAN2	0.019135	-0.0713772	-0.186808	-0.145404	-0.184943	-0.452494	0.0126196	0.0482741	0.0565497	0.0510162	0.0540067	-0.16034	0.107489	0.114985	0.00496503	0.00513521	-0.0196067	-0.173613
GCR1	-0.550285	-0.185106	-0.186791	-0.174545	-0.273822	-0.272636	-0.850206	-0.279412	-0.176418	-0.526042	-0.377862	-0.142047	-0.565882	-0.110068	-0.0377074	-0.0724059	-0.129447	-0.189935
REB1	0.0451832	-0.205906	-0.187856	-0.323229	-0.398592	-0.614594	0.0544106	-0.0669254	-0.0747555	-0.307955	-0.42993	-0.275034	0.0855727	-0.125841	-0.116651	-0.246939	-0.415531	-0.40597
TID3	-0.0656081	-0.385739	-0.164055	-0.293679	-0.241782	-0.367913	0.291195	0.101455	0.271197	0.0962747	0.0734889	0.223718	0.238199	0.0899669	0.110401	0.0667443	0.229455	0.232677
YOR083W	0.155941	0.0108781	-0.0703132	-0.45595	-0.373056	0.00399071	0.340973	0.106688	0.359701	0.265767	0.207645	0.484572	0.235112	0.0175089	-0.114414	-0.159695	-0.379055	-0.077954
HHO1	-0.297491	-0.160905	-0.146255	-0.185643	0.0494753	0.454638	-0.13824	-0.0109854	0.198403	0.359633	0.331449	0.0147441	-0.269811	0.0170471	0.0183427	0.0112567	-0.0173869	-0.0151141
SNT1	0.0699276	-0.0958373	-0.116718	-0.158401	-0.0850236	-0.0670755	0.0244375	-0.0763204	-0.0272561	-0.108476	0.0412975	0.0501889	0.0379831	-0.0453165	-0.083961	-0.082835	-0.0841844	-0.0560808
YML072C	-0.195448	-0.0143727	-0.108716	-0.279253	-0.393223	-0.343151	-0.179036	0.00101578	-0.095684	-0.231406	-0.263002	-0.149484	-0.214611	-0.0392467	-0.083874	-0.186296	-0.309233	-0.286862
DAM1	0.376169	-0.103104	-0.084496	-0.122464	0.0445438	-0.103259	0.16597	-0.17348	0.0443655	-0.0888193	0.0577785	0.112753	0.409357	0.0411926	0.00752593	0.131457	0.074363	-0.0387547
BGL2	-0.442549	-0.298909	-0.0714591	0.107726	0.162556	0.288836	-0.273709	0.0254985	0.281688	0.45941	0.39708	0.435402	-0.445592	-0.283404	-0.108361	0.0965054	0.11719	0.0858471
MSS4	0.0111713	0.0183736	-0.0493356	-0.0654466	0.0359095	0.0720974	0.0446117	-0.0792504	0.020544	-0.00922239	0.0954333	0.192944	0.0500831	-0.0209197	-0.12354	-0.0556221	-0.0171042	0.114176
GGA2	-0.155857	-0.00324	-0.0335289	-0.0848632	-0.142468	-0.270596	-0.170229	0.00329179	0.101096	-0.00749762	-0.121435	-0.18278	-0.142007	0.00296984	0.0318613	0.0198044	-0.108393	-0.2707
MBP1	0.108356	0.00778364	0.0042535	-0.0621727	-0.169864	-0.0621564	0.273119	0.264036	0.259629	0.150739	0.146893	0.136096	0.205275	0.179917	0.103492	-0.0439055	0.131657	0.143077
ISR1	0.619971	0.486051	0.0832075	0.0581605	0.0965959	0.231812	0.651344	0.208273	-0.0529507	0.144072	0.285001	0.510483	0.604073	0.488036	0.30869	0.213267	0.142833	0.650895
PNP1	0.00322107	0.12289	0.130091	0.159272	0.28559	0.323345	-0.0213619	0.136519	0.217925	0.23294	0.258386	0.321136	-0.0315024	0.0535542	0.109269	0.198401	0.263533	0.213507
RHO1	0.141666	0.373329	0.284415	0.128092	-0.0101264	0.15047	0.130783	0.390741	0.384004	0.201505	0.0441696	0.0320465	0.18681	0.427207	0.457755	0.254071	0.0833086	0.0354148
YMR295C	0.00925831	0.244489	0.318115	0.321542	0.404986	0.710152	0.0431735	0.390127	0.45827	0.314239	0.290883	0.324467	-0.0362657	0.289808	0.332539	0.188327	0.169046	0.146218
PCL7	0.336519	0.713578	0.395313	0.0625646	0.224734	0.63262	0.474333	0.766528	0.569641	0.439048	0.397276	0.394182	0.371615	0.622142	0.307703	0.0827928	0.119771	0.403632
YML117W	0.633738	0.734475	0.487377	0.00763769	-0.171106	-0.0695667	0.689968	0.67516	0.407223	-0.149617	-0.0751222	0.0568177	0.719678	0.796322	0.582101	0.181903	-0.0197052	0.118689
YMR002W	0.328039	0.716677	0.873126	0.903347	0.737265	0.712564	0.238388	0.562456	0.546793	0.191462	0.0504206	0.261532	0.311406	0.671964	0.780071	0.699063	0.498451	0.174273
ECM17	-0.116966	1.44991	1.18776	0.652632	0.291224	0.0248031	-0.687924	0.872986	0.67805	0.00703822	-0.240923	-0.141702	-0.12412	1.55493	1.36052	0.839533	0.469631	0.413484
UGP1	2.38549	3.10227	2.93675	2.14619	1.45479	1.67057	2.52513	3.01598	2.64086	1.30336	0.414698	0.41271	2.53778	3.32013	3.20939	2.42265	1.68018	1.87213

## Sheet: Fkh2_Ndd1
	ET-10	ET-20	ET-30	ET-45	ET-60	ET-90	FK506-10	FK506-20	FK506-30	FK506-45	FK506-60	FK506-90	hcm1-10	hcm1-20	hcm1-30	hcm1-45	hcm1-60	hcm1-90
YLR049C	-0.245494	-0.587056	-0.791377	-0.730988	-0.281002	-0.156915	-0.114275	-0.501487	-0.248484	0.196023	0.230031	0.0904351	-0.242264	-0.644044	-0.823765	-0.847388	-0.497001	0.060734
MSA2	-1.1845	-0.877672	-0.789862	-0.0826929	0.108055	0.612592	-0.498527	-0.00581404	0.565694	0.729743	0.476171	0.0404526	-0.895704	-0.89674	-0.400453	-0.0981255	0.353518	0.263729
DUN1	-0.457968	-1.01471	-0.66658	-0.212742	0.13483	-0.310209	-0.121812	-0.186249	0.420852	0.443527	0.282995	-0.167019	-0.463126	-0.865496	-0.735376	-0.264774	0.097853	-0.181327
SPH1	-1.2315	-1.48564	-1.48356	-0.602435	-0.0185449	-0.169665	-0.828914	-0.717171	0.191363	0.751644	0.571097	0.15549	-1.33514	-1.52981	-1.31731	-0.555638	0.0462419	-0.372946
CMR1	-0.60181	-0.929103	-0.769637	-0.595447	-0.338223	-0.332842	-0.428188	-0.61077	-0.201045	-0.0183473	0.0921533	-0.183224	-0.360693	-0.573714	-0.599675	-0.385499	-0.171596	-0.312958
SPC42	-0.469083	-0.672229	-0.768615	-0.436782	-0.288978	-0.421675	-0.598585	-0.484473	-0.170856	0.120685	0.105997	-0.204361	-0.47118	-0.616582	-0.641166	-0.377892	-0.305406	-0.506578
SPC110	-0.121638	-0.386821	-0.456421	-0.452938	-0.237216	-0.140939	-0.000263883	-0.367637	-0.0106304	0.0279404	0.104316	-0.0278972	-0.174639	-0.379257	-0.511403	-0.372233	-0.145736	-0.148376
RLF2	-0.716658	-0.985489	-0.692623	-0.334666	-0.128113	-0.0104246	-0.662436	-0.660891	-0.0639937	0.262224	0.191373	-0.123011	-0.711533	-0.954415	-1.02591	-0.594589	-0.362254	-0.512525
NUM1	-0.0159177	-0.0560839	-0.266466	-0.231492	-0.223795	0.0386864	0.017853	-0.0322087	-0.240885	-0.287352	-0.113347	0.0750032	0.0182428	-0.0217489	-0.163359	-0.202957	-0.0371917	0.170252
VAC17	-1.10163	-1.56336	-1.28108	-0.683569	-0.338401	-0.1553	-0.798057	-0.900158	-0.302522	-0.101021	0.0527354	0.0941036	-1.0884	-1.18146	-1.11009	-0.614647	-0.233012	-0.225095
APC1	0.0338119	-0.241577	-0.322848	-0.218595	-0.125902	-0.233804	0.120155	-0.0775436	-0.0401771	0.0228569	0.189027	0.294862	0.143062	-0.157034	-0.0795067	0.017715	0.0565611	0.142344
BUD8	-1.0805	-1.38608	-1.17911	-0.868936	-0.338396	-0.139645	-0.691229	-0.799171	-0.283464	0.056957	0.272463	0.307661	-1.09153	-1.23776	-0.98589	-0.698205	-0.228955	-0.224168
BUD3	-0.608101	-1.08065	-0.926988	-0.417032	0.056993	0.0969539	-0.465227	-0.42505	-0.0102862	0.242227	0.300689	0.270968	-0.483258	-0.834709	-0.765541	-0.126389	0.197065	0.209515
FRK1	-1.4511	-1.89803	-1.38188	-0.643293	-0.13331	0.0347838	-0.60754	-0.557655	-0.0301469	0.120797	0.150935	0.345866	-1.46157	-1.7828	-1.19147	-0.650392	-0.153771	-0.108444
KIP2	-0.443019	-0.583614	-0.634117	-0.314975	-0.0195949	0.227703	-0.231689	-0.345812	0.0417549	0.395856	0.373233	0.570162	-0.474493	-0.810781	-0.513241	-0.304168	0.249018	0.251187
IQG1	-0.857664	-1.37892	-1.08428	-0.757841	-0.275468	-0.399716	-0.283918	-0.442319	0.0774281	0.254425	0.326378	0.385326	-0.704801	-1.25663	-0.955566	-0.412443	0.119021	0.00494192
TPO3	-1.12792	-0.808011	-0.425695	-0.354828	-0.141531	0.233207	-0.406056	0.0996087	0.357457	0.181155	0.127072	0.222339	-1.11164	-0.816695	-0.365729	-0.190746	0.0615788	0.174342
BUD4	-0.82688	-1.39845	-1.1823	-0.539157	-0.0243988	0.0970968	-0.307559	-0.486738	0.199204	0.332794	0.400556	0.453513	-0.897867	-1.54006	-1.13409	-0.512804	-0.0666986	-0.1211
SHE2	-0.220328	-0.569054	-0.59527	-0.289069	-0.0927483	-0.279504	-0.193052	-0.32055	-0.0563464	0.0373353	0.138403	0.114573	-0.219265	-0.645842	-0.596246	-0.424426	-0.231471	-0.309758
TEM1	-0.589875	-0.578274	-0.292878	-0.0603856	-0.17574	-0.00875337	-0.0443084	-0.19317	0.116609	-0.0694715	-0.0645928	-0.157258	-0.319815	-0.510651	-0.36839	-0.241849	-0.23361	-0.31889
YNL058C	-1.6514	-1.91488	-1.28796	-1.04333	-0.401528	-0.390097	-0.88583	0.0372201	0.87472	0.699964	0.624281	0.507744	-1.56654	-1.6365	-1.19963	-0.808677	-0.352391	-0.397859
CHS2	-0.492681	-1.33285	-1.20727	-0.657991	-0.0135837	0.14363	-0.00815903	-0.551036	0.116035	0.238971	0.298119	0.388235	-0.574501	-1.55722	-1.12531	-0.418047	0.171797	0.18515
MYO1	-0.467784	-1.06209	-0.905627	-0.493928	-0.269415	-0.238049	-0.300426	-0.407769	0.0715797	0.173303	0.230184	0.395256	-0.428017	-1.03622	-0.838464	-0.310803	0.057088	0.0490842
IRC8	-1.06196	-2.20869	-1.37184	-0.677233	-0.0883067	-0.0494177	-0.379656	-0.733183	0.0717476	0.203629	0.36995	0.484098	-1.10095	-2.19715	-1.25965	-0.35959	-0.0401094	-0.120224
AIM20	-2.58629	-3.34815	-2.39706	-1.22564	-0.55996	-0.531743	-1.80264	-1.55038	-0.487096	-0.160464	-0.317697	0.080256	-2.54245	-2.9436	-2.20418	-0.985472	-0.452897	-0.598341
SRC1	-0.225068	-0.424642	-0.583366	-0.540853	-0.169872	0.038758	0.413019	0.0315086	0.202577	0.0205831	0.102991	0.293459	-0.14668	-0.343001	-0.503359	-0.366637	-0.0305143	0.0564898
MOB1	0.0875291	-0.285756	-0.211244	-0.0353767	0.181533	0.454413	-0.0381503	-0.302359	-0.0109032	-0.0398077	0.0740657	0.282567	0.0846597	-0.278821	0.000824971	0.158604	0.342347	0.351846
HST3	-0.54399	-1.02895	-0.6405	-0.344746	-0.00708944	0.230082	-0.204001	-0.527441	0.0417287	0.0620836	0.141216	0.421097	-0.603216	-0.968462	-0.615472	-0.330842	-0.0677582	-0.0220263
ACE2	-0.651055	-0.811042	-0.449821	-0.38229	-0.0526382	0.301486	-0.0452012	-0.234047	0.150166	0.125696	0.131696	0.340379	-0.676464	-0.854585	-0.523225	-0.268142	-0.13843	-0.0125912
CDC20	-1.62335	-1.95141	-1.55929	-0.899216	-0.268365	-0.244998	-1.1205	-1.10931	-0.41463	-0.036956	0.129768	0.319142	-1.7874	-1.84522	-1.72751	-0.909082	-0.295476	-0.272706
HOF1	-0.524564	-1.45954	-1.29655	-0.721494	-0.0806466	0.0471542	-0.213176	-0.554105	-0.0877263	-0.170111	-0.0166236	0.218207	-0.720205	-1.75319	-1.26066	-0.876426	-0.191747	-0.168809
YML119W	-1.36802	-1.87547	-1.40961	-0.95394	-0.154632	0.193373	-0.62087	-0.888446	-0.0959353	0.0974232	0.350719	0.417987	-1.32779	-1.96607	-1.66023	-0.750749	-0.228994	0.0295104
MMR1	-0.400821	-0.913859	-0.923488	-0.621208	-0.247295	-0.112328	-0.231928	-0.423109	-0.238881	-0.192834	-0.0770991	0.11201	-0.45647	-0.93463	-0.948766	-0.646282	-0.268416	-0.274398
SWI5	-1.04933	-1.40865	-1.05992	-0.639612	-0.0404338	-0.154527	-0.299838	-0.352298	0.236749	0.2505	0.22484	0.411961	-1.1079	-1.42097	-1.13956	-0.394813	-0.0249098	-0.0438785
ALK1	-1.27136	-1.83261	-1.19062	-0.359501	0.123746	-0.0976843	-0.475318	-0.511273	0.377639	0.613296	0.64908	0.746683	-1.16224	-1.6415	-0.889814	-0.0223254	0.419955	0.245793
CLB2	-2.85252	-2.74732	-1.83663	-0.864762	-0.362079	-0.294201	-1.82105	-1.03652	-0.184166	-0.0899127	0.0359491	0.267481	-2.99645	-2.59274	-1.65202	-0.706277	-0.248189	-0.204558
CDC5	-1.83327	-1.87264	-1.2941	-0.651197	-0.221308	-0.239655	-0.944721	-0.838804	-0.159538	-0.0699632	0.107745	0.331379	-1.81345	-1.88501	-1.25089	-0.572719	-0.140985	-0.139046
CLB1	-2.85736	-2.84034	-1.44861	-0.216107	0.360064	0.217611	-2.00586	-1.11401	-0.0579608	0.383152	0.638137	0.997128	-2.74727	-2.91461	-1.28474	0.000248663	0.466047	0.508094

## Sheet: Mcm cluster
	ET-10	ET-20	ET-30	ET-45	ET-60	ET-90	FK506-10	FK506-20	FK506-30	FK506-45	FK506-60	FK506-90	hcm1-10	hcm1-20	hcm1-30	hcm1-45	hcm1-60	hcm1-90
MRH1	-1.69192	-2.29586	-1.9907	-1.23516	-0.640574	-0.42302	-1.12464	-1.25245	-0.752209	-0.148448	0.0176835	0.187404	-1.66375	-2.32609	-1.89506	-1.02157	-0.435227	-0.264704
PHO12	-2.00087	-2.32685	-1.76914	-0.430875	-0.0300911	-0.501001	-1.46505	-1.58306	-1.18058	-0.337356	0.0857008	0.00684214	-2.03447	-2.55552	-1.70288	-0.528991	-0.0894345	-0.493113
MCM7	-1.55236	-2.05546	-1.70034	-1.0777	-0.717824	-0.717092	-1.07851	-1.0208	-0.181419	0.089429	-0.0407285	-0.0291104	-1.62087	-2.07523	-1.76865	-1.11538	-0.692905	-0.748732
UTH1	-0.646491	-1.01229	-1.4698	-1.20537	-0.795827	-0.316568	-0.485797	-1.06279	-1.07594	-0.830983	-0.63429	-0.23432	-0.70786	-1.21548	-1.49349	-1.30207	-0.942319	-0.675101
YHL026C	-1.77168	-1.83551	-1.62312	-1.17113	-0.708232	-0.714995	-1.41527	-1.31566	-0.699258	-0.112053	-0.364351	-0.317762	-1.66448	-1.5022	-1.64349	-1.17021	-0.576836	-0.537731
PHO11	-1.53237	-1.79051	-1.24522	-0.0594352	0.326233	-0.336898	-0.94718	-1.34962	-0.812145	-0.588519	-0.142708	-0.451497	-1.97578	-1.87319	-1.36165	-0.0205241	0.223249	-0.188866
PHO5	-0.659687	-1.20943	-1.43848	-0.564402	0.398454	0.274891	-0.623115	-1.09356	-1.16159	-0.292182	0.471945	0.477344	-0.79615	-1.26352	-1.41429	-0.408213	0.511098	0.268412
KIN3	-1.26374	-1.55838	-1.38648	-0.910888	-0.17627	-0.239619	-0.790596	-0.536267	0.0858766	0.359389	0.302703	0.239636	-1.29276	-1.57984	-1.0892	-0.592923	-0.0476801	-0.153692
SPO12	-0.660237	-1.54918	-1.07367	-0.736534	-0.415906	0.236378	-0.0821352	-0.335813	0.166723	0.248765	-0.0317019	0.140261	-0.746064	-1.41717	-1.13485	-0.871744	-0.413572	-0.416386
WTM2	-1.05743	-1.24497	-1.08548	-0.954107	-0.786877	-0.403858	-0.775372	-0.937769	-0.640246	-0.299215	-0.194298	-0.0503417	-1.11199	-1.32925	-1.21911	-1.18182	-0.995392	-0.933069
MCM3	-0.542633	-0.833946	-1.00852	-0.693183	-0.678902	-0.743641	-0.298459	-0.428949	-0.175914	-0.170038	-0.362056	-0.363317	-0.498648	-0.961452	-0.942739	-0.780528	-0.604649	-0.754177
GPA1	-0.950028	-1.08322	-0.776569	-0.608517	-0.693158	-0.709191	-0.867742	-0.666342	-0.362375	-0.471589	-0.47002	-0.39085	-0.846866	-1.15608	-0.817626	-0.642139	-0.640631	-0.743277
RVB1	-0.509753	-0.820836	-0.756542	-0.525529	-0.447963	-0.509561	-0.647554	-0.526553	-0.212576	-0.162154	-0.25985	-0.33922	-0.593513	-0.844146	-0.778647	-0.643418	-0.529872	-0.563825
MSA1	-0.717512	-0.733203	-0.752653	-0.525007	-0.180161	-0.121096	-0.560838	-0.366731	0.01223	0.194335	0.115316	-0.0915692	-0.89555	-0.897563	-0.890424	-0.59828	-0.421148	-0.26523
MCM6	-0.444152	-0.698056	-0.688099	-0.662382	-0.685696	-0.86651	-0.320986	-0.41805	-0.111533	-0.0936624	-0.19999	-0.369799	-0.393876	-0.656654	-0.646551	-0.555902	-0.581174	-0.70714
MCM4	-0.469528	-0.572345	-0.62203	-0.55249	-0.368915	-0.388404	-0.346651	-0.315174	-0.146817	0.0348701	0.0231778	-0.0628128	-0.458534	-0.564162	-0.563093	-0.473827	-0.360357	-0.349194
DBF2	-0.226737	-0.58694	-0.633623	-0.482555	-0.0649679	0.0452159	0.0706081	-0.0148259	0.293187	0.302491	0.262796	0.492683	-0.00976332	-0.422889	-0.388949	-0.26555	0.0312291	0.138422
MCM2	-0.5016	-0.596205	-0.561845	-0.5354	-0.34428	-0.368325	-0.521947	-0.349526	0.0564504	0.0848867	-0.0680761	-0.206535	-0.596376	-0.534163	-0.62546	-0.478168	-0.252205	-0.365782
NBA1	-0.608254	-0.633035	-0.602362	-0.400984	-0.159692	0.374341	-0.298798	-0.209207	0.0834838	0.177462	0.19009	0.217217	-0.681736	-0.721261	-0.636802	-0.414705	-0.0919336	-0.0482473
MCM5	-0.325802	-0.294926	-0.4349	-0.453391	-0.428251	-0.549047	-0.194865	-0.0994337	0.149871	0.0522571	-0.0500592	-0.21955	-0.334187	-0.360496	-0.431311	-0.389679	-0.474109	-0.298118
YCR041W	-1.17698	-1.43055	-1.52012	-2.67905	-1.2607	-3.42252	-0.691632	-0.67138	-1.67522	-1.90996	-1.19108	-0.70586	1.01847	0.339426	1.69462	0.856551	1.04451	2.25939
BNS1	0.49891	-0.209055	-0.132387	-0.236898	0.545539	0.876816	0.745157	0.528757	0.366737	0.751061	0.816877	1.38096	0.1948	-0.297568	-0.437265	-0.470493	0.0390471	0.562603
HST4	-0.153388	-0.396012	-0.240057	-0.123738	0.0341442	0.13789	-0.218773	-0.303847	-0.188217	-0.165367	-0.124874	-0.258964	-0.239726	-0.487953	-0.450177	-0.2367	-0.124636	-0.12117
TAF2	0.138973	0.000410173	-0.0893426	-0.109039	-0.237881	-0.250281	0.176664	0.0858468	0.00628656	-0.0546624	-0.0478202	-0.0721751	0.205596	0.0159652	0.0249667	0.0520803	0.0967782	0.115431
TIM10	-0.373093	-0.15275	-0.0117103	0.0952436	0.00552702	-0.257512	-0.464719	0.0413654	0.128374	0.104989	-0.0833034	-0.0761556	-0.461187	-0.22973	-0.191107	-0.225439	-0.173247	-0.334317
NDL1	0.536814	0.162214	0.073917	0.0355115	0.0607744	0.44369	0.489793	0.237215	0.0323537	0.0304653	0.0403026	-0.0589091	0.530543	0.161785	0.176526	-0.029575	0.288696	0.286109
RGT2	0.459756	0.261014	0.0777751	0.0631409	0.143485	0.25708	0.250831	0.0873673	0.0308488	-0.0241227	-0.00199481	0.0961101	0.415475	0.160713	0.114289	0.103224	0.1118	0.197352
BEM1	0.134655	0.17466	0.0809426	-0.00177085	-0.0234075	-0.0909009	0.12671	0.0574032	-0.136996	-0.145445	-0.130077	-0.0176555	0.244979	0.25842	0.0190611	0.0373894	0.037955	0.0660131
MRPS28	0.140721	0.280709	0.1565	0.103989	-0.129313	-0.0897513	0.118854	0.399656	0.229478	0.0943676	-0.0110639	0.113212	0.169869	0.344662	0.335955	0.128942	0.20551	0.145754
PRY1	0.0130467	0.220212	0.387389	0.861575	1.33351	1.59425	0.181923	0.51228	1.02328	1.0693	1.08381	1.38911	-0.111303	0.140652	0.414234	0.919494	1.36114	1.48399
AIM32	0.472614	0.66021	0.54561	0.560337	0.577043	0.570568	0.480512	0.837478	0.660835	0.467217	0.592786	0.503504	0.74408	0.743754	0.868048	0.846156	0.802965	0.809164
SKN1	0.705089	1.01697	0.762943	0.350537	0.291462	0.574981	1.05877	1.04344	0.625193	0.194557	0.197977	0.483797	0.832346	1.08821	0.881072	0.471785	0.437572	0.790767
YLR297W	-0.0518161	0.559909	0.884312	0.808147	0.611458	1.08322	0.25524	0.677048	0.498124	0.470745	0.214194	0.0942537	0.00668834	0.794935	1.46671	1.33692	1.29324	1.64826
COA1	0.544813	1.05447	0.981178	0.721987	0.644603	0.731841	0.397352	0.938138	0.742394	0.2072	0.163653	0.12792	0.657665	1.10712	0.892503	0.614451	0.516711	0.342954
YRO2	-0.662206	0.341134	0.938801	0.860264	0.985352	1.28995	-0.176821	0.745186	1.1256	0.554138	0.244244	0.133375	-0.607424	0.375023	1.01172	0.980441	1.09129	1.39603
EIS1	1.46736	1.52573	1.18901	0.442816	0.261177	0.801889	1.6812	1.43841	0.8235	-0.333186	-0.235438	0.219987	1.51595	1.54961	1.25158	0.485893	0.38397	0.706068
SED1	0.585435	1.06794	1.35248	1.50045	1.43236	1.72903	0.906326	1.55767	1.766	1.50024	1.26267	1.33256	0.618776	0.998742	1.3378	1.51954	1.46729	1.43827
YGP1	0.773811	1.84235	2.13226	1.81441	1.49441	1.82199	0.858583	1.85415	1.9847	0.945546	0.0622583	-0.0970027	0.847787	1.90945	2.2578	1.96151	1.63734	1.80775

## Sheet: all Ace2 Swi5
	ET-10	ET-20	ET-30	ET-45	ET-60	ET-90	FK506-10	FK506-20	FK506-30	FK506-45	FK506-60	FK506-90	hcm1-10	hcm1-20	hcm1-30	hcm1-45	hcm1-60	hcm1-90
AMN1	-0.911204	-0.837873	-1.01817	-1.10629	-0.977923	-0.602931	-0.958402	-0.569417	-0.565242	-0.281702	-0.120345	-0.079193	-0.988381	-0.900755	-1.05323	-1.04153	-0.941404	-0.393149
PCL2	-0.860796	-1.03557	-0.809007	-0.231186	0.119972	-0.173766	-1.00851	-0.800186	-0.146826	0.185074	0.12807	-0.281001	-1.04163	-1.02183	-0.783909	-0.222406	-0.00702627	-0.034032
HO	-3.40083	-4.70168	-3.37685	-1.59907	-1.10088	-0.734835	-2.68322	-2.69864	-0.627486	-0.0800002	0.035619	0.131453	-2.96425	-4.31058	-3.07274	-1.53235	-1.028	-0.692151
PST1	0.105875	0.783649	1.23219	1.05922	0.640312	1.09532	0.104623	1.42851	1.92979	1.10762	0.672341	0.601142	0.109844	0.720614	1.25017	1.13265	0.802989	1.21641
YER079W	2.00909	2.34673	2.1857	1.57032	1.31417	1.61092	1.79085	1.75815	1.1503	0.290567	0.521733	0.801708	2.2174	2.50617	2.22768	1.58049	1.27962	1.39019
DSE1	-0.433668	-0.30525	-0.583151	-0.914245	-0.896819	-0.652287	-0.490445	-0.21826	-0.414958	-0.262004	0.04472	0.32845	-0.495775	-0.269003	-0.549935	-0.782616	-0.797379	-0.145983
GAT1	0.8238	1.0863	0.585044	0.222764	0.465728	1.33767	0.674817	0.57652	0.180869	0.212116	0.67488	1.04252	0.831546	1.07762	0.65082	0.187003	0.337364	0.879894
IGD1	3.41981	3.26649	2.93056	2.11497	1.80185	2.77714	3.54315	2.64383	1.63651	0.53424	0.643533	0.917034	3.45408	3.26807	2.85473	2.04017	1.70202	2.2235
SCW11	-0.626692	-0.396944	-0.68921	-0.950929	-0.931147	-0.00973462	-0.796087	-0.442546	-0.561475	-0.305503	0.0294355	0.219666	-0.709317	-0.575913	-0.766513	-0.92238	-0.882066	0.0323571
DSE2	-0.928829	-0.652561	-0.768052	-0.955362	-0.968852	-0.492219	-0.839844	-0.533074	-0.450821	-0.312739	-0.0162539	0.357332	-0.832929	-0.608151	-0.615132	-0.795676	-0.784763	-0.233745
FAA3	-1.32383	-1.47378	-1.31883	-0.669273	-0.512766	-0.537199	-1.33985	-1.22434	-0.864576	-0.23874	-0.108508	-0.296329	-1.33324	-1.48573	-1.23526	-0.752638	-0.571365	-0.557773
PRY3	-0.160365	0.0512841	-0.352063	-0.705733	-0.875784	0.577676	-0.0751129	-0.207069	-0.3666	-0.402652	0.0421861	0.120878	-0.162989	-0.223784	-0.495601	-0.931836	-0.760434	0.18331
SCP160	-0.646115	-0.894021	-1.21249	-1.21141	-0.936885	-0.896322	-0.562767	-0.615412	-0.581885	-0.432819	-0.394692	-0.80735	-0.604244	-0.868455	-1.1192	-1.06512	-0.866987	-0.921648
HSP150	0.160648	0.814462	0.983243	0.924059	0.604433	0.772056	0.231288	0.922228	1.07358	0.502953	0.231176	0.214709	0.112382	0.655415	0.917574	0.900926	0.550895	0.5754
PIR1	0.288371	0.160682	-0.34879	-0.668277	-0.44372	0.539212	0.182255	0.0786731	-0.237527	0.0363284	0.106423	0.0960898	0.240791	-0.0203115	-0.460662	-0.680295	-0.441558	0.240537
ASH1	-0.868918	-1.34814	-1.18323	-0.960284	-0.630194	-0.0164393	-0.820852	-0.854208	-0.535326	-0.0834322	0.0303599	-0.0744898	-0.86823	-1.29434	-1.11288	-0.869477	-0.527908	0.00783823
SIC1	0.296522	0.222238	0.058294	-0.101458	-0.132685	0.461434	0.243783	-0.0407454	-0.0300371	-0.062911	0.0620487	0.169024	0.246472	0.1247	-0.0118616	-0.233574	-0.0699461	0.277791
YLR194C	0.0156172	-0.0162214	-0.171108	-0.462932	-0.350692	0.444864	-0.0603634	0.210162	0.245997	0.0779848	0.0620703	0.0578142	-0.0853633	-0.14209	-0.209799	-0.713991	-0.49573	-0.0389076
CTS1	-0.233868	-0.158376	-0.418849	-0.741436	-0.851757	-0.274883	-0.253231	-0.227644	-0.404936	-0.497941	-0.192961	0.168412	-0.271785	-0.265372	-0.471718	-0.741647	-0.885625	-0.249295
EXG1	-1.5053	-0.938758	-0.425322	0.146046	0.536927	0.716028	-1.20781	0.0973774	0.634687	0.937968	1.06444	1.00374	-1.52554	-0.981241	-0.393661	0.218231	0.543761	0.728418
MRPL4	0.157679	0.578279	0.288095	0.256182	0.344905	0.575772	0.148353	0.412361	0.192382	0.245793	0.154555	0.309393	0.0508399	0.248708	0.276604	0.170121	0.124347	-0.0760822
TPS3	1.60809	1.95244	1.62297	0.982883	0.603329	0.746445	1.67208	1.77576	1.10629	0.153712	0.0481432	0.143748	1.83148	2.14789	1.9025	1.33143	0.941047	1.09215
NIS1	-0.725038	-0.86608	-1.01711	-1.17159	-0.910103	-0.228849	-0.636784	-0.62135	-0.622811	-0.470757	-0.331263	-0.25754	-0.8393	-1.06492	-1.11754	-1.35703	-1.2522	-0.56642
ZWF1	0.547278	1.19484	1.16733	0.839536	0.590638	0.676113	0.480604	0.767988	0.760812	0.156059	-0.129769	0.109128	0.475011	1.08454	1.22327	0.870785	0.550223	0.502272
EGT2	-0.407281	-0.669229	-1.01721	-1.27734	-1.08268	-0.237762	-0.518651	-0.577624	-0.717489	-0.452382	-0.169882	-0.223629	-0.447601	-0.795954	-1.04132	-1.23935	-0.956257	-0.126112
RCF2	-0.343704	-0.331729	-0.346525	-0.0522199	0.133571	0.312285	-0.459056	-0.629439	-0.654124	-0.462768	-0.330749	-0.383878	-0.363191	-0.499813	-0.585637	-0.278655	-0.115358	-0.0561846
DSE4	-0.923292	-0.43039	-0.437116	-0.623167	-0.474242	0.20606	-0.948381	-0.19205	-0.0238447	0.30224	0.497472	0.308498	-0.908515	-0.458725	-0.393372	-0.431786	-0.222537	0.53945
DSE3	-0.075202	-0.318168	-0.480414	-0.691644	-0.574036	0.0304581	-0.316301	-0.513186	-0.470772	-0.103942	-0.0163855	-0.0208429	-0.175713	-0.385393	-0.586309	-0.775235	-0.506821	0.00404063
AIM44	-0.495909	-1.08032	-1.05169	-0.928741	-0.487133	0.0240979	-0.460236	-0.590721	-0.529744	0.106156	0.0571415	0.0994561	-0.500137	-1.06097	-1.00163	-0.880478	-0.36953	0.186089
ISR1	0.619971	0.486051	0.0832075	0.0581605	0.0965959	0.231812	0.651344	0.208273	-0.0529507	0.144072	0.285001	0.510483	0.604073	0.488036	0.30869	0.213267	0.142833	0.650895
MCM2	-0.5016	-0.596205	-0.561845	-0.5354	-0.34428	-0.368325	-0.521947	-0.349526	0.0564504	0.0848867	-0.0680761	-0.206535	-0.596376	-0.534163	-0.62546	-0.478168	-0.252205	-0.365782
REG2	1.22804	0.647849	0.729076	0.928812	1.01456	1.04758	2.37867	1.30656	1.08397	0.59019	0.891378	0.905271	1.77994	1.4308	1.3466	1.48008	1.28526	1.50097
MUM2	-0.186796	-0.368173	-0.239937	-0.347622	-0.460971	-0.558369	-0.0369716	-0.1506	0.00886146	-0.131154	-0.0505713	-0.00590856	-0.201121	-0.188151	-0.250181	-0.299449	-0.295781	-0.237075
ICS2	-0.211627	-0.00218374	0.744024	0.77241	0.635166	0.959112	-0.386159	0.0808586	0.0653124	0.0677151	0.249008	0.381775	-0.544711	-0.155099	0.437759	0.442852	0.373164	0.732089
IFA38	-0.289455	-0.115964	-0.124082	-0.153965	-0.185456	-0.373465	-0.198048	-0.0412589	-0.106624	-0.0954223	-0.138325	-0.332689	-0.204446	-0.0854059	-0.0662738	-0.0405529	-0.135227	-0.154712
ROT2	0.275688	0.710073	0.70507	0.561465	0.492352	0.278444	0.198962	0.558578	0.525473	0.231129	0.121121	0.0906628	0.26859	0.745637	0.76339	0.746161	0.5698	0.518748
OM14	2.474	2.8663	2.64655	1.99343	1.42927	1.85608	2.50153	2.60396	1.81025	0.639869	0.318803	0.544619	2.66743	3.04312	2.70754	2.08778	1.57209	1.73338
PSA1	-1.26137	-1.66254	-1.42788	-0.926265	-0.512198	-0.414516	-0.920985	-0.899614	-0.284024	0.108162	0.0772045	-0.0741141	-1.24407	-1.58169	-1.32103	-0.841247	-0.528791	-0.423814
YDR010C	0.134864	1.33542	0.953146	-1.0029	0.883951	1.19706	0.326766	0.284537	0.408446	0.827893	0.682069	1.17148	1.71097	2.75593	2.61607	2.35531	2.55252	2.81458
SNQ2	-0.772386	-1.07209	-1.16817	-1.08849	-1.00658	-0.877011	-0.705577	-1.12611	-1.0745	-0.776119	-0.508452	-0.469116	-0.6812	-1.05794	-1.0436	-0.889683	-0.816733	-0.634399
RPA14	-0.831276	-1.06269	-0.889071	-0.618625	-0.294526	-0.152325	-0.929463	-1.10943	-0.608176	-0.285245	-0.228218	-0.263544	-0.998923	-1.36547	-1.19154	-1.16901	-0.811964	-0.902141
HOM2	-0.45349	-0.398988	-0.677674	-0.728323	-0.690496	0.0695296	-0.440269	-0.655538	-0.779438	-0.257701	0.298222	0.463915	-0.336314	-0.740182	-1.03137	-1.17182	-1.00431	-0.661514
SNA2	0.304015	0.95241	1.08252	0.90691	0.548722	0.853142	0.875128	0.91656	1.13058	0.795524	0.616916	0.634967	0.207307	0.703087	0.774829	0.689904	0.482263	0.654659
YEA6	0.198746	-0.00280819	-0.0992635	0.0419604	0.120521	0.0699823	0.0465495	0.0407765	0.0143873	0.0942443	0.173601	0.309862	0.218935	-0.0695225	0.0484158	0.149399	0.0410536	0.175468
MIT1	-0.475989	0.0679478	0.0555519	0.0265274	0.0307794	0.377075	-0.350752	0.0287775	0.00294299	-0.0777714	0.115084	0.217792	-0.38005	0.00172947	0.173789	0.168871	0.19314	0.455825
MRX1	-0.23018	-0.280843	-0.225815	-0.120641	-0.223744	-0.220505	-0.103474	-0.00707263	0.11827	-0.0293397	-0.156543	0.0712791	-0.109138	-0.236168	-0.0741073	0.0842999	-0.0347053	0.0111318
ICP55	0.233165	0.428097	0.270672	-0.0131056	-0.0627119	-0.245014	0.301828	0.325532	0.129199	0.00436333	0.163304	0.32573	0.388077	0.47352	0.369594	0.0354574	-0.0352779	-0.0503438
AIM9	0.401358	0.753961	0.728229	0.49691	0.214475	-0.0318915	0.343778	0.562124	0.48224	-0.120626	-0.348887	-0.332299	0.392881	0.767632	0.734086	0.48457	0.200371	0.101997
SER3	-0.0530485	0.0577101	-0.427395	-1.35417	-1.90721	-1.90248	-0.131557	-0.213215	-0.793401	-1.48785	-0.847502	-0.0943992	-0.0324042	-0.000847539	-0.374418	-1.27196	-1.89306	-1.75905
SBH1	-0.393807	-0.459233	-0.547756	-0.389246	-0.298497	-0.071813	-0.391164	-0.403011	-0.379929	-0.0485993	-0.0842787	-0.225284	-0.320887	-0.484499	-0.658191	-0.626927	-0.519175	-0.350206
RSP5	0.35885	0.576918	0.484502	0.260479	0.0413399	0.0115631	0.394762	0.553037	0.39021	0.00419031	-0.1154	-0.140693	0.336773	0.644424	0.544845	0.387216	0.0835439	0.065625
NSA2	-2.20898	-3.6957	-3.64367	-1.95063	-1.30717	-1.35279	-2.19773	-2.52147	-1.56714	-0.592212	-0.541191	-0.794629	-2.2483	-3.70054	-4.01404	-2.54944	-1.54398	-1.62654
LCP5	-3.21106	-3.21749	-2.21088	-1.28537	-0.94419	-1.15814	-2.58999	-2.01942	-1.02331	-0.457685	-0.551441	-0.570387	-3.07398	-3.35353	-2.31645	-1.42288	-1.30512	-1.48266
YER152C	0.0325284	0.236931	0.277776	0.36775	0.454004	0.871673	0.16665	0.205466	0.180463	0.369514	0.741554	0.824278	0.0452014	0.100619	0.318764	0.225455	0.407095	0.654455
PET122	-0.0637226	-0.236028	-0.40752	-0.615627	-0.0975934	0.508828	0.745494	0.158998	0.103383	0.287568	0.307399	0.687944	0.149787	-0.525841	-0.486789	-0.667266	-0.419855	-0.178943
OXA1	-0.218017	0.134263	0.0401187	0.145923	0.155994	0.101768	-0.281927	0.00398917	0.185119	0.232009	0.169625	0.0770007	-0.426521	-0.181757	-0.0350466	-0.0261487	-0.0716296	-0.0973517
ECM32	-0.359394	-0.479741	-0.644495	-0.35455	-0.239912	-0.10782	-0.557349	-0.506808	-0.32692	0.0555403	0.182062	0.41561	-0.468737	-0.596989	-0.651625	-0.387803	-0.331477	-0.306626
BMH1	0.254675	0.698845	0.837557	0.694293	0.474395	0.399244	0.164661	0.511163	0.586957	0.236118	-0.11694	-0.193261	0.17781	0.607167	0.734593	0.56231	0.282192	0.0992275
FRS2	-0.414502	-0.523503	-0.692259	-0.563391	-0.318714	-0.222804	-0.493624	-0.561636	-0.486797	-0.309323	-0.249392	-0.349126	-0.455146	-0.55101	-0.675125	-0.535602	-0.474979	-0.522483
CDC26	0.0907086	0.146899	0.351806	0.503088	0.675382	0.656646	-0.0540272	-0.177839	-0.168852	0.0165202	-0.0159517	-0.0983768	-0.211726	-0.189547	0.0478305	-0.148787	-0.0322388	-0.0406717
PMA1	-1.8179	-2.38773	-2.33773	-1.54841	-0.97526	-0.622484	-1.16982	-1.38099	-0.974604	-0.494556	-0.254912	-0.037696	-1.81072	-2.3995	-2.26617	-1.39346	-0.861728	-0.644852
ITC1	-0.0320441	-0.026571	0.163452	0.207724	-0.0436301	0.0423414	0.10413	0.249092	0.351507	0.00811582	0.00278172	-0.0651413	0.0901513	0.104004	0.215805	0.306026	0.188323	0.220662
PCL10	0.235812	-0.0565204	0.261974	0.268186	0.241943	0.176134	0.41	-0.0542348	0.0950659	-0.00887579	0.0636096	0.199636	0.287734	-0.0110873	0.253943	0.22052	0.260176	0.15061
OST5	-0.382966	-0.483228	-0.757153	-0.705815	-0.835879	-1.87165	-0.363253	-0.363404	-0.258539	0.0192754	-0.254931	-0.481834	0.012991	-0.1269	-0.160269	-0.0920724	0.130118	0.116152
MTC3	0.15443	0.443927	0.584719	0.392606	0.272423	0.561912	0.0466769	0.446005	0.435143	0.401569	0.228055	0.252426	0.115764	0.0624504	0.0872802	-0.0244733	0.0270803	-0.0896154
VID30	1.71347	1.99896	1.67119	1.03433	0.721918	0.811748	1.64099	1.62444	0.972287	0.177856	0.126173	0.202782	1.89998	2.11238	1.91683	1.33342	1.08585	1.25294
SHE10	0.255383	0.366266	0.240181	0.0947109	0.0275317	0.13643	0.251546	0.201123	-0.0128461	-0.153229	-0.108216	-0.0973843	0.277144	0.400143	0.259263	0.150102	0.114785	0.137813
SAP4	1.30845	1.32812	0.950414	0.392392	-0.0287917	0.0131581	1.46021	1.05459	0.350905	-0.37393	-0.307364	-0.00592087	1.3276	1.17791	1.15714	0.5299	0.0275131	0.338782
KSS1	-0.483545	-0.805492	-0.550323	-0.284431	-0.17645	-0.0891955	-0.653054	-0.5719	-0.188209	0.0647573	0.120129	0.237653	-0.380517	-0.647737	-0.554437	-0.322916	-0.0783324	-0.0508914
BUD9	-0.60304	-0.652787	-0.720276	-0.696578	-0.594881	0.00458112	-0.783769	-0.459081	-0.220985	-0.149628	0.168472	0.0082535	-0.727225	-0.76701	-0.77178	-0.854813	-0.527215	-0.0162816
ASN2	-0.213464	-0.199944	-0.360586	-0.357668	-0.350492	-0.491876	-0.27318	-0.326769	-0.328257	-0.164649	-0.104578	-0.158363	-0.288468	-0.27172	-0.401023	-0.425303	-0.489512	-0.781631
YHB1	-0.64776	-1.37623	-2.2672	-2.17381	-1.36586	-1.22113	-0.800925	-1.56143	-2.35596	-1.68572	-0.576091	-0.148489	-0.635115	-1.31971	-2.31772	-2.33279	-1.54576	-1.28406
YHL012W	2.44514	1.66877	2.41837	2.88575	2.72472	1.66176	0.684726	0.498882	0.943732	0.930204	0.327254	-0.163283	2.0785	1.1923	2.70473	1.87152	2.42244	2.60176
WSC4	-1.15494	-1.76322	-1.7558	-1.28545	-0.797237	-0.0977502	-0.585157	-1.33856	-0.915909	-0.642137	-0.155863	0.371218	-0.964406	-1.83694	-1.63704	-1.13763	-0.690241	-0.326255
OCA5	-0.927339	-0.915398	-0.793246	-0.479823	-0.353968	-0.394481	-0.943695	-0.676926	-0.370558	-0.0340925	0.0653587	0.0981895	-0.987949	-1.03369	-0.676438	-0.461912	-0.317616	-0.253887
MSR1	0.145853	0.327212	0.305468	0.223819	0.177733	0.133247	0.278254	0.446994	0.396019	0.104545	0.132056	0.3223	0.212694	0.434387	0.34394	0.25276	0.224088	0.174735
EGD2	-0.359929	-0.579277	-0.763423	-0.894088	-0.773225	-0.511825	-0.339722	-0.514137	-0.632467	-0.659252	-0.657987	-0.737556	-0.371874	-0.581026	-0.900577	-1.17035	-1.02178	-1.04076
MDM31	0.797274	0.840639	0.723987	0.528677	0.444754	0.582728	0.67927	0.538814	0.400827	0.0534364	0.1238	0.285845	0.718762	0.800432	0.630265	0.410774	0.291258	0.4271
NVJ1	0.993214	0.965883	0.734139	0.242607	0.041325	0.352877	0.94734	0.561028	0.165029	-0.0694376	-0.115283	0.00797659	1.03103	1.11322	0.784754	0.238453	0.0367715	0.33466
RPA34	-2.52571	-3.91107	-3.14983	-1.84548	-1.42606	-1.71222	-2.59648	-2.21847	-1.19358	-0.54392	-0.545974	-0.67865	-2.62631	-4.23981	-3.51781	-1.87692	-1.54246	-1.71304
PIR5	-0.777144	-0.222385	-0.15401	-0.389237	0.242037	0.050447	-0.604968	0.288976	0.23589	0.819077	0.984553	1.28568	-0.53885	-0.19344	0.20152	-0.155215	0.224521	-0.107866
REE1	-0.125976	-0.158821	-0.168165	-0.129271	-0.000685752	0.594096	-0.362937	-0.288052	-0.228739	0.099797	0.591762	0.990126	-0.2693	-0.322774	-0.367963	-0.366586	-0.165446	0.311821
TAH11	-0.397494	-0.412053	-0.513754	-0.646036	-0.452245	-0.290833	-0.596402	-0.545071	-0.679418	-0.923999	-0.54374	-0.248763	-0.48203	-0.532585	-0.618677	-0.752785	-0.616741	-0.49608
MGM101	-0.495028	-0.621437	-0.542245	-0.254266	-0.333905	-0.340011	-0.480799	-0.409672	-0.223617	-0.0504416	-0.165274	-0.168487	-0.533639	-0.519723	-0.486732	-0.294306	-0.270433	-0.370435
RPS4A	-0.710438	-1.10335	-1.54692	-1.53351	-1.20613	-1.27519	-0.734251	-0.930586	-0.92743	-0.717067	-0.594573	-0.691425	-0.753897	-1.1302	-1.59935	-1.7223	-1.47705	-1.55235
YJR146W	-1.49988	-2.22063	-1.12888	-0.178449	-0.204044	1.05874	-0.772153	-0.194029	-0.0429491	1.33925	0.936057	0.20507	-1.33906	-1.04091	-0.344958	0.0181138	-0.352118	0.713618
HMS2	-1.11224	-1.91564	-2.15045	-1.8105	-1.2647	-0.994786	-1.06914	-1.81869	-1.9923	-1.09408	-0.760345	-0.646072	-1.00647	-2.09697	-2.25947	-1.65809	-1.40286	-1.27128
BAT2	0.143958	0.280707	0.264946	0.328564	0.426114	0.658159	0.133397	0.193081	0.133982	0.155414	0.317009	0.699122	0.0978674	0.124634	0.117194	0.135934	0.198951	0.326762
YJR149W	0.308599	0.185068	0.354194	0.391486	0.245796	0.355644	0.434433	0.087402	-0.276259	-0.352701	0.00246713	0.600943	0.434813	0.290762	0.508768	0.583451	0.535894	0.649619
NUP100	-1.23667	-1.17415	-1.05637	-0.707553	-0.576807	-0.51834	-1.195	-0.819838	-0.448669	-0.242704	-0.120484	-0.133031	-1.28237	-1.16038	-1.05906	-0.752596	-0.695061	-0.66328
HOT13	-0.647773	-0.80824	-1.02515	-0.748965	-0.0696213	-0.0806395	-0.476221	-0.847401	-0.680649	-0.245603	0.399834	0.709366	-0.672882	-0.651059	-0.93945	-0.527581	-0.194387	0.0282915
MCR1	2.15883	2.7353	2.68011	2.1833	1.85115	2.08541	2.30876	2.59276	2.09548	0.81474	0.43851	0.721792	2.18574	2.82136	2.69571	2.21976	1.79096	1.98363
YKL151C	2.53581	3.41702	3.56947	3.10619	2.33917	2.51833	2.67378	3.25991	3.07234	1.88593	0.684959	0.732118	2.81624	3.73338	3.83717	3.32767	2.58797	2.74543
YKR041W	-0.695483	-1.76213	-0.501303	0.275878	0.332313	1.00678	-0.528878	-1.65498	0.321277	0.238141	0.520356	0.399679	-1.50356	-1.73757	-1.55152	-0.223836	-0.302732	0.221978
UTH1	-0.646491	-1.01229	-1.4698	-1.20537	-0.795827	-0.316568	-0.485797	-1.06279	-1.07594	-0.830983	-0.63429	-0.23432	-0.70786	-1.21548	-1.49349	-1.30207	-0.942319	-0.675101
RPS30A	-0.452236	-0.698968	-0.751394	-0.681348	-0.582757	-0.73597	-0.473743	-0.559576	-0.647579	-0.591891	-0.556416	-0.617249	-0.495885	-0.743823	-0.986128	-1.07365	-1.00059	-1.12373
GUF1	0.249754	0.449962	0.275274	0.486321	0.274726	0.273546	0.702642	0.502195	0.427844	0.252898	0.262965	0.25306	0.526643	0.614671	0.598312	0.452414	0.43243	0.392311
AFG2	-1.07411	-1.45951	-1.25955	-0.716812	-0.497004	-0.768159	-1.09656	-1.09839	-0.596942	-0.190619	-0.182268	-0.43128	-1.22906	-1.64998	-1.40667	-0.838932	-0.744825	-0.907652
LSM3	-0.285981	-0.333423	-0.242147	-0.365129	-0.337016	0.0512729	-0.18567	-0.235058	-0.613211	-0.00166319	-0.138683	-0.0479521	-0.304915	-0.522412	-0.674275	-0.56822	-0.147135	-0.239233
YML003W	0.786668	0.699853	0.670112	0.456588	-0.0498022	0.00224092	0.990569	0.706084	0.4158	-0.00721228	0.0946875	0.0749512	1.23776	1.24222	1.13532	0.865758	0.665247	1.07439
GLO1	1.38882	2.2203	2.46853	2.07749	1.44697	1.20833	1.39113	2.0754	1.90323	0.80322	-0.0378838	-0.1175	1.31785	2.14779	2.35987	1.89384	1.19889	0.956402
ERG6	-0.122204	-0.0625242	-0.120957	0.177058	0.346677	0.311068	-0.212438	-0.258191	-0.287169	-0.277193	-0.242096	-0.299964	-0.14253	-0.167776	-0.189054	0.0541874	0.234892	-0.0229962
CUE4	-0.0697388	0.093078	-0.137759	-0.165047	0.0243955	0.340987	0.215612	0.164836	-0.150976	0.0470409	0.0063785	0.269436	-0.00179048	0.00404542	0.120869	-0.0717141	0.0169085	0.109327
ERG29	0.0526102	-0.0285634	-0.184436	0.0028192	-0.0687527	-0.268824	-0.205652	-0.200827	-0.499601	-0.393592	-0.290959	-0.212781	0.173813	-0.0656577	-0.0686283	0.0367741	0.143343	0.275628
TPM1	0.150189	0.185955	0.342809	0.366737	0.236616	0.513869	0.0857672	0.198092	0.234676	0.191878	0.1421	0.0391961	-0.0730425	0.178152	0.159105	0.17485	0.179776	-0.0250349
RAS2	1.14607	1.38056	1.06688	0.43535	-0.0335544	0.27529	1.04641	1.05471	0.588176	-0.35583	-0.467449	-0.188858	1.10433	1.43757	1.1482	0.472295	0.120733	0.356884
YCK2	-0.0603566	-0.0771072	-0.266532	-0.423391	-0.457318	-0.461235	-0.0400621	-0.104994	-0.133036	-0.0852128	-0.216957	-0.21425	-0.161987	-0.24001	-0.380961	-0.452246	-0.556628	-0.586491
MDJ2	-0.0457928	-0.198366	-0.532617	-0.441393	-0.060509	0.17588	0.483771	-0.154183	-0.106531	0.134232	0.122192	0.0245533	-0.101551	-0.600314	-0.436115	-0.512621	-0.15358	-0.127022
TIM23	-0.530641	-0.299238	-0.264578	-0.0608975	-0.0103986	-0.079067	-0.699155	-0.0512202	0.0157839	0.137076	-0.10195	-0.150364	-0.627859	-0.358713	-0.290119	-0.110941	-0.0824975	-0.30339
RUP1	0.731183	0.876528	0.744133	0.624174	0.471175	0.600984	0.72442	0.491116	0.2988	-0.0147457	0.00974659	0.127841	0.79393	0.903061	0.837661	0.609161	0.571261	0.539825
SFL1	-0.602157	-0.514255	-0.325157	-0.176428	-0.08124	0.222881	-0.640038	-0.498311	-0.0783249	0.0810159	0.145822	0.129248	-0.735853	-0.835034	-0.544063	-0.308932	-0.137756	-0.189731
WTM1	0.288245	0.432456	0.309428	0.208917	0.177905	0.651516	0.373702	0.400374	0.260204	0.0588565	0.148303	0.586572	0.271558	0.39677	0.291803	0.225561	0.211068	0.581081
RMI1	-0.195723	-0.297837	0.219132	0.623088	0.736034	0.874207	0.0293713	0.0598033	0.324253	0.575509	0.743403	0.731145	-0.236226	-0.323979	0.180498	0.693487	0.562693	0.558106
PCL8	1.25709	1.06557	0.941878	0.506167	0.470936	0.712974	1.33225	0.813372	0.405343	0.195599	0.227616	0.259421	1.34711	1.32223	1.07195	0.715151	0.595151	0.783874
FUN26	-0.3929	-0.280088	-0.139726	-0.0209358	0.193779	0.190486	-0.306236	-0.130491	0.150848	0.326362	0.290375	0.18983	-0.359225	-0.268012	-0.0584353	0.123168	0.249292	0.126358
GDH3	0.613041	1.31335	1.4924	1.15871	1.15193	1.25192	0.516108	1.0392	0.787485	0.43527	0.30498	0.294947	0.888024	1.56518	1.62818	1.45481	1.34521	1.23451
FLO9	0.300027	0.628015	0.130895	0.904558	0.928607	0.568621	-0.209691	0.624357	0.538593	0.164917	0.327989	-0.304105	-0.888371	-0.04306	0.104737	0.0694694	-0.0541505	-0.0139215
YBR071W	-1.08896	-1.15312	-0.986745	-0.309935	0.140184	0.254005	-0.906799	-0.51618	0.209234	0.670572	0.500985	0.156809	-1.02992	-1.28814	-1.16251	-0.467839	-0.0453993	-0.0222468
TEC1	-1.48491	-1.62097	-1.12982	-1.22453	-1.11498	-0.654728	-1.1802	-1.17343	-0.544675	-0.390485	0.0114814	0.166672	-1.48899	-1.58768	-1.30682	-1.18587	-1.24407	-0.922695
TSR1	-3.24028	-4.33679	-3.27869	-1.5942	-1.21429	-1.43296	-3.18812	-2.59126	-1.27102	-0.484571	-0.539379	-0.523123	-3.0667	-4.32401	-3.56968	-1.7642	-1.23319	-1.52187
CYK3	-0.313908	-0.612011	-0.450498	-0.659103	-0.437842	-0.211391	-0.238219	-0.184849	-0.180192	-0.136688	-0.021586	-0.0829843	-0.319997	-0.537507	-0.496808	-0.617126	-0.537652	-0.22119
HEM25	0.64829	0.88621	0.726608	0.240794	0.129638	0.282014	0.570178	0.589616	0.08155	-0.217845	-0.381957	-0.100202	0.669751	0.852928	0.696551	0.0633583	-0.0285934	0.207922
DLD1	0.868642	1.21186	1.0448	0.958766	1.04562	1.25619	0.781204	0.869023	0.508051	0.160675	0.334283	0.731284	0.905772	1.18124	0.95503	0.839338	0.879758	0.963464
PCL9	-0.531154	-1.20169	-1.16646	-0.922373	-0.394113	0.148293	-0.441938	-0.428673	-0.207149	0.264343	0.375008	0.212586	-0.582883	-1.01641	-1.0277	-0.719957	-0.296545	0.235674
HBT1	5.10647	6.02659	6.34349	6.09863	5.4999	5.058	5.42751	6.05735	5.91792	4.73915	3.11112	1.33903	4.95897	5.85904	6.17244	5.99068	5.35253	4.71725
FOB1	-1.24797	-1.37577	-1.15049	-0.820419	-0.513703	-0.560971	-1.12094	-1.04619	-0.639613	-0.167904	-0.0815484	-0.180802	-1.36075	-1.42641	-1.2402	-0.663841	-0.450163	-0.548656
HXT3	-1.08938	-1.60675	-0.871975	-0.168618	-0.03558	-0.0925415	-0.570218	-1.31347	-0.816867	-0.234619	-0.217886	-0.374525	-1.02387	-1.71528	-0.829699	-0.111447	0.0304888	-8.74753e-05
NCB2	-0.687377	-0.307419	-0.167651	-0.152083	-0.193767	0.304766	-0.698445	-0.364046	-0.108758	-0.00905291	-0.139092	-0.137595	-0.599032	-0.451764	-0.380184	-0.37478	-0.103154	-0.179045
UTP5	-2.62496	-3.91543	-2.82638	-1.57161	-1.17175	-1.27694	-2.51619	-2.50515	-1.37052	-0.528098	-0.665767	-0.744125	-2.69709	-4.11268	-3.24752	-1.73954	-1.35552	-1.52193
BEM2	-0.215713	-0.102972	-0.293409	-0.406599	-0.517722	-0.696778	-0.18268	-0.0742345	-0.177886	-0.354606	-0.319588	-0.346865	-0.100715	-0.0349977	-0.105499	-0.176824	-0.229934	-0.204445
YRF1-2	-0.667591	-1.00662	-1.34582	-1.08925	-0.227104	-1.21383	-0.828241	-0.795902	-1.39537	-0.0847559	0.426468	-0.835539	-0.362949	-0.970826	-0.828283	-0.925942	-0.538762	-0.320719
HSP12	5.32522	6.40468	7.01066	7.0572	6.70959	6.36997	5.30221	6.13379	6.33126	5.96174	4.90861	2.27425	5.118	6.10769	6.51291	6.47427	6.18084	5.32786
RPL2A	-0.76441	-1.2682	-1.78635	-1.57549	-1.1748	-1.16961	-0.829333	-1.04148	-1.09124	-0.780721	-0.59783	-0.687956	-0.777866	-1.2609	-1.80072	-1.77265	-1.39693	-1.4593
YGL140C	0.0470613	0.157354	0.0460027	0.0406502	0.00172552	-0.0826484	0.0334681	0.0696039	-0.0338119	-0.073463	-0.0332865	0.0164406	0.0386648	0.0828187	0.0631121	0.145894	0.106096	0.144451
ERG25	-1.06826	-1.51112	-0.933135	0.241899	0.642711	0.375614	-1.13826	-1.43941	-0.904133	-0.0507344	0.10589	-0.0821894	-1.0942	-1.64114	-1.075	0.0978091	0.4409	0.259433
PIL1	1.80022	1.86171	1.38064	0.771296	0.512915	1.04555	1.89178	1.81222	1.13814	0.279554	0.00963498	0.144101	1.85349	1.93425	1.43913	0.787782	0.472361	0.816565
CRH1	-1.24278	-1.13434	-0.891423	-0.0399894	0.475657	0.448721	-0.917333	-0.385285	0.405407	0.94951	0.816325	0.382869	-1.31772	-1.29507	-0.974812	-0.123048	0.307309	0.281797
ENO1	0.416899	1.46376	1.9966	2.39135	2.4695	2.59323	0.334748	1.23629	1.72797	1.78027	1.38792	0.94459	0.43424	1.47545	2.03499	2.40365	2.49647	2.36226
FUR1	-0.943382	-1.61273	-2.23756	-1.84308	-1.35223	-1.65627	-0.990959	-1.5578	-1.48984	-0.808276	-0.682042	-0.741566	-0.93892	-1.8222	-2.44131	-1.93437	-1.56899	-1.75568
YHR138C	2.05869	2.81051	3.01354	2.471	1.73651	1.73333	2.05924	2.68055	2.24449	0.909998	0.189549	0.335659	1.91572	2.80926	2.9036	2.26195	1.70927	1.69893
PTH1	1.2786	1.30343	0.995165	0.54457	0.418155	0.492323	1.39184	0.877444	0.399241	0.0781974	0.18685	0.186826	1.09227	1.16993	0.763599	0.249404	0.274715	0.399767
BAR1	-1.1861	-1.79344	-1.90721	-1.94852	-1.59398	-1.06684	-1.11053	-1.44305	-1.29054	-0.995917	-0.358438	-0.145275	-1.21728	-2.01015	-2.03475	-1.97575	-1.68181	-1.04849
AIM21	0.827078	1.1111	0.980015	0.65975	0.399113	0.677826	0.760539	0.881608	0.710882	0.0218386	-0.0424794	0.0215414	0.875038	1.21603	1.06049	0.741651	0.569567	0.451334
CDC6	-1.13667	-1.52028	-1.12923	-0.513176	-0.359016	-0.427157	-0.812846	-0.881081	0.00604246	0.21021	0.0780287	-0.242402	-1.09919	-1.60581	-0.981952	-0.40612	-0.262552	-0.209339
YLR049C	-0.245494	-0.587056	-0.791377	-0.730988	-0.281002	-0.156915	-0.114275	-0.501487	-0.248484	0.196023	0.230031	0.0904351	-0.242264	-0.644044	-0.823765	-0.847388	-0.497001	0.060734
DBP9	-2.33466	-4.05998	-3.07106	-1.60294	-0.993294	-1.41561	-2.30274	-2.38168	-1.30534	-0.334948	-0.380376	-0.544033	-2.26439	-4.43612	-3.23604	-1.63816	-1.08097	-1.3133
CIS1	0.218876	0.44333	0.590901	0.664149	0.324142	1.21176	0.209044	-0.494878	-0.444288	0.06773	0.479172	0.68111	0.192486	0.428461	0.040316	0.380154	0.813742	1.21312
YRF1-4	-0.887979	-1.47018	-1.22955	-0.505405	-0.381225	-0.177478	-0.549579	-1.07949	-0.724692	-0.127234	-1.08205	-0.432851	-1.44325	-1.59007	-1.23784	-0.547653	-1.36477	-0.731314
TSL1	3.90845	4.64075	4.34193	3.09932	2.27343	2.92465	3.93018	4.14045	3.19826	0.666659	0.0389293	0.411343	4.40567	5.1098	4.89693	3.69191	2.78362	3.37138
PGA3	-1.15736	-1.26549	-0.807735	-0.597198	-0.749489	-1.02535	-1.10502	-0.857634	-0.417707	-0.382573	-0.690335	-0.655003	-1.33508	-1.38003	-0.97761	-0.788108	-0.993019	-1.36481
DDR48	1.49407	1.88928	2.2565	2.33906	2.08048	1.76164	1.38675	1.70171	1.65347	1.47742	1.14656	0.852549	1.75804	1.8846	2.0299	1.89928	2.0108	2.02727
YNL033W	-0.276828	1.21865	0.929321	0.522475	-0.221263	-0.172467	0.966272	0.608226	-0.21439	0.16396	0.154557	-1.01171	0.899573	0.206253	1.28122	0.892756	-1.04848	0.106232
YNL146W	0.729857	1.69385	0.992337	0.610926	0.304351	-0.369026	0.861412	1.27797	0.61794	0.691122	0.35526	0.25117	1.22867	2.03901	1.50792	1.53688	1.26499	1.83489
CHS1	0.0412425	-0.109615	-0.175228	-0.403193	-0.305102	-0.217759	0.277346	0.297786	0.303717	0.194032	0.226043	0.145634	0.123122	-0.108487	-0.104995	-0.260326	-0.108635	0.187609
LAP3	0.0153702	0.396745	0.511428	0.520852	0.497477	0.355972	-0.0732136	0.202795	0.169867	0.303661	0.393916	0.565186	-0.0253172	0.353037	0.459113	0.544408	0.441878	0.330836
PUT4	4.60416	3.01479	2.3084	2.49106	2.34156	3.28581	5.33515	3.53219	2.03082	0.771203	1.04002	1.25717	4.1192	2.04565	1.82618	1.75929	1.57917	2.31793
MNN9	-0.934167	-0.908817	-0.800616	-0.508651	-0.461726	-0.572915	-0.895166	-0.704597	-0.396534	-0.166208	-0.254661	-0.381409	-1.01029	-0.920036	-0.876196	-0.604446	-0.511607	-0.609138
YRF1-4	-0.887979	-1.47018	-1.22955	-0.505405	-0.381225	-0.177478	-0.549579	-1.07949	-0.724692	-0.127234	-1.08205	-0.432851	-1.44325	-1.59007	-1.23784	-0.547653	-1.36477	-0.731314
TSL1	3.90845	4.64075	4.34193	3.09932	2.27343	2.92465	3.93018	4.14045	3.19826	0.666659	0.0389293	0.411343	4.40567	5.1098	4.89693	3.69191	2.78362	3.37138
PGA3	-1.15736	-1.26549	-0.807735	-0.597198	-0.749489	-1.02535	-1.10502	-0.857634	-0.417707	-0.382573	-0.690335	-0.655003	-1.33508	-1.38003	-0.97761	-0.788108	-0.993019	-1.36481
DDR48	1.49407	1.88928	2.2565	2.33906	2.08048	1.76164	1.38675	1.70171	1.65347	1.47742	1.14656	0.852549	1.75804	1.8846	2.0299	1.89928	2.0108	2.02727
YNL033W	-0.276828	1.21865	0.929321	0.522475	-0.221263	-0.172467	0.966272	0.608226	-0.21439	0.16396	0.154557	-1.01171	0.899573	0.206253	1.28122	0.892756	-1.04848	0.106232
YNL146W	0.729857	1.69385	0.992337	0.610926	0.304351	-0.369026	0.861412	1.27797	0.61794	0.691122	0.35526	0.25117	1.22867	2.03901	1.50792	1.53688	1.26499	1.83489
CHS1	0.0412425	-0.109615	-0.175228	-0.403193	-0.305102	-0.217759	0.277346	0.297786	0.303717	0.194032	0.226043	0.145634	0.123122	-0.108487	-0.104995	-0.260326	-0.108635	0.187609
LAP3	0.0153702	0.396745	0.511428	0.520852	0.497477	0.355972	-0.0732136	0.202795	0.169867	0.303661	0.393916	0.565186	-0.0253172	0.353037	0.459113	0.544408	0.441878	0.330836
YNL337W	-0.209359	-0.123724	-0.213673	-0.23762	-0.214068	-0.155698	-0.176938	-0.153525	-0.162282	-0.150736	-0.156271	-0.187173	-0.22209	-0.166024	-0.221628	-0.241904	-0.233098	-0.241291
YNL338W	-0.239044	0.653399	-0.218366	1.69681	0.563548	-0.176111	1.43098	0.89794	0.888883	-0.506056	1.26587	-0.168422	1.72806	1.42033	-0.221647	-0.242081	0.951592	0.565213
PUT4	4.60416	3.01479	2.3084	2.49106	2.34156	3.28581	5.33515	3.53219	2.03082	0.771203	1.04002	1.25717	4.1192	2.04565	1.82618	1.75929	1.57917	2.31793
MNN9	-0.934167	-0.908817	-0.800616	-0.508651	-0.461726	-0.572915	-0.895166	-0.704597	-0.396534	-0.166208	-0.254661	-0.381409	-1.01029	-0.920036	-0.876196	-0.604446	-0.511607	-0.609138

## Sheet: Ace2 & Swi5
	ET-10	ET-20	ET-30	ET-45	ET-60	ET-90	FK506-10	FK506-20	FK506-30	FK506-45	FK506-60	FK506-90	hcm1-10	hcm1-20	hcm1-30	hcm1-45	hcm1-60	hcm1-90
AMN1	-0.911204	-0.837873	-1.01817	-1.10629	-0.977923	-0.602931	-0.958402	-0.569417	-0.565242	-0.281702	-0.120345	-0.079193	-0.988381	-0.900755	-1.05323	-1.04153	-0.941404	-0.393149
PCL2	-0.860796	-1.03557	-0.809007	-0.231186	0.119972	-0.173766	-1.00851	-0.800186	-0.146826	0.185074	0.12807	-0.281001	-1.04163	-1.02183	-0.783909	-0.222406	-0.00702627	-0.034032
HO	-3.40083	-4.70168	-3.37685	-1.59907	-1.10088	-0.734835	-2.68322	-2.69864	-0.627486	-0.0800002	0.035619	0.131453	-2.96425	-4.31058	-3.07274	-1.53235	-1.028	-0.692151
PST1	0.105875	0.783649	1.23219	1.05922	0.640312	1.09532	0.104623	1.42851	1.92979	1.10762	0.672341	0.601142	0.109844	0.720614	1.25017	1.13265	0.802989	1.21641
YER079W	2.00909	2.34673	2.1857	1.57032	1.31417	1.61092	1.79085	1.75815	1.1503	0.290567	0.521733	0.801708	2.2174	2.50617	2.22768	1.58049	1.27962	1.39019
DSE1	-0.433668	-0.30525	-0.583151	-0.914245	-0.896819	-0.652287	-0.490445	-0.21826	-0.414958	-0.262004	0.04472	0.32845	-0.495775	-0.269003	-0.549935	-0.782616	-0.797379	-0.145983
GAT1	0.8238	1.0863	0.585044	0.222764	0.465728	1.33767	0.674817	0.57652	0.180869	0.212116	0.67488	1.04252	0.831546	1.07762	0.65082	0.187003	0.337364	0.879894
IGD1	3.41981	3.26649	2.93056	2.11497	1.80185	2.77714	3.54315	2.64383	1.63651	0.53424	0.643533	0.917034	3.45408	3.26807	2.85473	2.04017	1.70202	2.2235
SCW11	-0.626692	-0.396944	-0.68921	-0.950929	-0.931147	-0.00973462	-0.796087	-0.442546	-0.561475	-0.305503	0.0294355	0.219666	-0.709317	-0.575913	-0.766513	-0.92238	-0.882066	0.0323571
DSE2	-0.928829	-0.652561	-0.768052	-0.955362	-0.968852	-0.492219	-0.839844	-0.533074	-0.450821	-0.312739	-0.0162539	0.357332	-0.832929	-0.608151	-0.615132	-0.795676	-0.784763	-0.233745
FAA3	-1.32383	-1.47378	-1.31883	-0.669273	-0.512766	-0.537199	-1.33985	-1.22434	-0.864576	-0.23874	-0.108508	-0.296329	-1.33324	-1.48573	-1.23526	-0.752638	-0.571365	-0.557773
PRY3	-0.160365	0.0512841	-0.352063	-0.705733	-0.875784	0.577676	-0.0751129	-0.207069	-0.3666	-0.402652	0.0421861	0.120878	-0.162989	-0.223784	-0.495601	-0.931836	-0.760434	0.18331
SCP160	-0.646115	-0.894021	-1.21249	-1.21141	-0.936885	-0.896322	-0.562767	-0.615412	-0.581885	-0.432819	-0.394692	-0.80735	-0.604244	-0.868455	-1.1192	-1.06512	-0.866987	-0.921648
HSP150	0.160648	0.814462	0.983243	0.924059	0.604433	0.772056	0.231288	0.922228	1.07358	0.502953	0.231176	0.214709	0.112382	0.655415	0.917574	0.900926	0.550895	0.5754
PIR1	0.288371	0.160682	-0.34879	-0.668277	-0.44372	0.539212	0.182255	0.0786731	-0.237527	0.0363284	0.106423	0.0960898	0.240791	-0.0203115	-0.460662	-0.680295	-0.441558	0.240537
ASH1	-0.868918	-1.34814	-1.18323	-0.960284	-0.630194	-0.0164393	-0.820852	-0.854208	-0.535326	-0.0834322	0.0303599	-0.0744898	-0.86823	-1.29434	-1.11288	-0.869477	-0.527908	0.00783823
SIC1	0.296522	0.222238	0.058294	-0.101458	-0.132685	0.461434	0.243783	-0.0407454	-0.0300371	-0.062911	0.0620487	0.169024	0.246472	0.1247	-0.0118616	-0.233574	-0.0699461	0.277791
YLR194C	0.0156172	-0.0162214	-0.171108	-0.462932	-0.350692	0.444864	-0.0603634	0.210162	0.245997	0.0779848	0.0620703	0.0578142	-0.0853633	-0.14209	-0.209799	-0.713991	-0.49573	-0.0389076
CTS1	-0.233868	-0.158376	-0.418849	-0.741436	-0.851757	-0.274883	-0.253231	-0.227644	-0.404936	-0.497941	-0.192961	0.168412	-0.271785	-0.265372	-0.471718	-0.741647	-0.885625	-0.249295
EXG1	-1.5053	-0.938758	-0.425322	0.146046	0.536927	0.716028	-1.20781	0.0973774	0.634687	0.937968	1.06444	1.00374	-1.52554	-0.981241	-0.393661	0.218231	0.543761	0.728418
MRPL4	0.157679	0.578279	0.288095	0.256182	0.344905	0.575772	0.148353	0.412361	0.192382	0.245793	0.154555	0.309393	0.0508399	0.248708	0.276604	0.170121	0.124347	-0.0760822
TPS3	1.60809	1.95244	1.62297	0.982883	0.603329	0.746445	1.67208	1.77576	1.10629	0.153712	0.0481432	0.143748	1.83148	2.14789	1.9025	1.33143	0.941047	1.09215
NIS1	-0.725038	-0.86608	-1.01711	-1.17159	-0.910103	-0.228849	-0.636784	-0.62135	-0.622811	-0.470757	-0.331263	-0.25754	-0.8393	-1.06492	-1.11754	-1.35703	-1.2522	-0.56642
ZWF1	0.547278	1.19484	1.16733	0.839536	0.590638	0.676113	0.480604	0.767988	0.760812	0.156059	-0.129769	0.109128	0.475011	1.08454	1.22327	0.870785	0.550223	0.502272
EGT2	-0.407281	-0.669229	-1.01721	-1.27734	-1.08268	-0.237762	-0.518651	-0.577624	-0.717489	-0.452382	-0.169882	-0.223629	-0.447601	-0.795954	-1.04132	-1.23935	-0.956257	-0.126112
RCF2	-0.343704	-0.331729	-0.346525	-0.0522199	0.133571	0.312285	-0.459056	-0.629439	-0.654124	-0.462768	-0.330749	-0.383878	-0.363191	-0.499813	-0.585637	-0.278655	-0.115358	-0.0561846
DSE4	-0.923292	-0.43039	-0.437116	-0.623167	-0.474242	0.20606	-0.948381	-0.19205	-0.0238447	0.30224	0.497472	0.308498	-0.908515	-0.458725	-0.393372	-0.431786	-0.222537	0.53945
DSE3	-0.075202	-0.318168	-0.480414	-0.691644	-0.574036	0.0304581	-0.316301	-0.513186	-0.470772	-0.103942	-0.0163855	-0.0208429	-0.175713	-0.385393	-0.586309	-0.775235	-0.506821	0.00404063
AIM44	-0.495909	-1.08032	-1.05169	-0.928741	-0.487133	0.0240979	-0.460236	-0.590721	-0.529744	0.106156	0.0571415	0.0994561	-0.500137	-1.06097	-1.00163	-0.880478	-0.36953	0.186089
ISR1	0.619971	0.486051	0.0832075	0.0581605	0.0965959	0.231812	0.651344	0.208273	-0.0529507	0.144072	0.285001	0.510483	0.604073	0.488036	0.30869	0.213267	0.142833	0.650895

[truncated: 3 more sheets: Ace2 only, Swi5 only, Hog1]
